# Supplementary material for: An Aberrant Microbiota is not Strongly Associated with Incidental Colonic Diverticulosis
Source: Sci Rep. 2018 Mar 21;8:4951. doi: 10.1038/s41598-018-23023-z (PMC5862835; doi:10.1038/s41598-018-23023-z)
Supplement: Supplementary file 2 — Supplementary Tables 1-9 [file 41598_2018_23023_MOESM2_ESM.xlsx]

## Sheet: Title Page
Title Page
	An Aberrant Microbiota is not Strongly Associated with Incidental Colonic Diverticulosis
	Roshonda B. Jones 1, Anthony A. Fodor 1, Anne F. Peery, 2 Matthew C. B. Tsilimigras 1, Kathryn Winglee 1, Amber McCoy, 2 Michael Sioda 1 Robert S. Sandler2, Temitope O. Keku2*

## Sheet: Suppl. Tables Legend
	Supplementary Tables legends.
	Table 1. Results of the statistical modeling for RDP taxonomic assignments and QIIME closed reference OTUs for Shannon diversity and richness measures. Tables 2-7. The results of statistical modeling from the RDP algorithm for phyla (Table S2), class (Table S3), order (Table S4), family (Table S5) and genus (Table S6) as well as results for OTUs from QIIME’s closed reference algorithm (Table S7).…
	Names – the name of the taxon
	sampleSizeCase	- the number of case samples used in case/control modeling.
	sampleSizeControl – the number of control samples used in case/control modeling.
	meanCase – the mean of case samples (log10 normalized)
	meanControl – the mean of control samples (log10 normalized)
	pValuesCaseControl -- p values comparing case from control, via linear models
	rSquaredCaseControl -- r-squared value from case/control, reported from linear models (Pearson correlation)
	pValuesCaseControlWilcox – pValues comparing case from control, via the Wilcoxon test.
	rSquaredCaseControlWilcox – effect size from case/control, reported from Wilcoxon
	pValuesWaist – pValues for association with waist via linear model
	rSquaredValuesWaist – r-squared values for Waist.
	pValuesWaistKendall -- p-values for association with waist via the nonparametric Kendall test
	effectSizeWaistKendall -- effect size from nonparametric Kendall test
	pValuesWHR -- p-values for the association with waist-hip-ratio using linear model
	rSquaredWHR -- r-squared from linear model
	pValuesWHRKendall -- p-values for association with waist-hip-ratio using nonparametric Kendall test
	effectSizeWHRKendall -- effect size from nonparametric Kendall test
	pValuesAge – pValues for association with age via the linear model
	rSquaredAge – r-squared values for age from the linear model
	pValuesAgeKendall -- p-values for association with age via the nonparametric Kendall test
	effectSizeAgeKendall -- effect size from nonparametric Kendall test
	pValuesSex – pValues comparing male vs. female, via a linear model
	rSquaredSex –rSquared values for association with sex, reported from linear models (Pearson correlation)
	pValuesSexWilcox -- p-values for comapring male versus female, via the Wilcoxon test
	rSquaredSexWilcox -- effect size from Wilcoxon test
	pValuesTicsCount – pValues for association with tic count via the linear model
	rSquaredTicsCount - r-squared values from linear model
	pValuesTicsCountKendall -- p-values for association with tic count using Kendall test
	effectSizeTicsCountKendall -- effect size from nonparametric Kendall test
	pValuesWBO – p-values for race (White, Black or other) via linear model - three-factor, one way ANOVA
	rSquaredWBO – r-squared for race via linear model
	pValuesWBOKruskalWallis -- p-values for race via 3-factor Kruskall-Wallis nonparametric test
	effectSizeWBOKruskalWallis -- effect size for Kruskal-Wallis on race
	pValuesBMICAT -- p-values for BMI Category (underweight, normal, overweight, obese) via linear model -- four-factor, one-way ANOVA
	rSquaredBMICAT -- r-squared for BMI category via linear model
	pValuesBMICATKruskalWallis -- p-values for BMI category from Kruskall-Wallis nonparametric test
	effectSizeBMICATKruskalWallis -- effect size for Kruskal-Wallis on BMI category
	pValuesBMI -- p-values for BMI using linear model
	rSquaredBMI -- r-squared values from the linear model
	pValuesBMIKendall -- p-values for BMI using nonparametric Kendall test
	effectSizeBMIKendall -- effect size for nonparametric Kendall test
	pValuesticLocation – the results of a t-test for the subset of samples where tics were located wither only in the distal and only in the proximal.
	rSquarerdticLocation – rSquared from a linear model in which tics were located only in the distal or only in the proximal
	pValuesTicLocationWilcox -- p-values for comparing tics only in distal versus only in proximal via Wilcoxon test
	rSquaredTicLocationWilcox -- effect size from Wilcoxon test
	pValuesShannon -- p-values from linear model for association between Shannon diversity and case/control status
	rSquaredShannon -- r-squared values from the linear model
	pValuesWilcoxShannon -- p-values from the nonparametric Wilcoxon test
	rSquaredWilcoxShannon -- effect size from nonparametric Wilcoxon test
	pValuesRichness -- p-values from linear model for association between richness and case/control status
	rSquaredRichness -- r-squared from the linear model
	pValuesWilcoxRichness -- p-values from nonparametric Wilcoxon test
	rSquaredWilcoxRichness -- effect size calculated from Wilcoxon test
	pValuesAgeShannon -- p-values for association between Shannon diversity and age from Kendall test
	rSquaredAgeShannon -- effect size from Kendall
	pValuesAgeRichness -- p-values for association between richness and age from Kendall test
	rSquaredAgeRichness -- effect size from Kendall
	pValuesWaistShannon -- p-values for association between Shannon diversity and waist from Kendall test
	rSquaredWaistShannon -- effect size from Kendall test
	pValuesWaistRichness -- p-values for association between richness and waist from Kendall test
	rSquaredWaistRichness -- effect size from Kendall test
	pValuesWHRShannon -- p-values for association between Shannon diversity and waist-hip-ratio from Kendall test
	rSquaredWHRShannon -- effect size from Kendall test
	pValuesWHRRichness -- p-values for association between richness and waist-hip-ratio from Kendall test
	rSquaredWHRRichness -- effect size from Kendall test
	pValuesTicsCountRichness -- p-values for association between Richness and tic count using linear model
	rSquaredTicsCountRichness -- r-squared from linear model
	pValuesTicsCountRichnessKendall -- p-values for association between Richness and tic count using Kendall test
	rSquaredTicsCountRichnessKendall -- effect size from Kendall test
	pValuesTicsCountShannon -- p-values for association between Shannon diversity and tics count using linear model
	rSquaredTicsCountShannon -- r-squared from linear model
	pValuesTicsCountShannonKendall -- p-values for association using Kendall test
	rSquaredTicsCountShannonKendall -- effect size from Kendall test
	pValuescaseControlAdjust, pValuescaseControlWilcoxAdjust, pValuesSexAdjust, pValuesSexWilcoxAdjust, pValuesticLocationAdjust, pValuesticLocationWilcoxAdjust, pValuesWBOAdjust, pValuesWBOKruskalWallisAdjust, pValuesWHRAdjust, pValuesWHRKendallAdjust, pValuesTicsCountAdjust, pValuesTicsCountKendallAdjust, pValuesAgeAdjust, pValuesAgeKendallAdjust, pValuesBMIAdjust, pValuesBMIKendallAdjust, pValuesB…

## Sheet: Supplemental Tables 1-9
Supplementary Table 1	P values for Shannon diversity and richness across all taxonomic levels
taxonomic level	pValuesShannon	rSquaredShannon	pValuesWilcoxShannon	pValuesWilcoxShannonAdjust	rSquaredWilcoxShannon	pValuesRichness	rSquaredRichness	pValuesWilcoxRichness	pValuesWilcoxRichnessAdjust	rSquaredWilcoxRichness	pValuesTicsCountShannon	rSquaredTicsCountShannon	pValuesTicsCountShannonKendall	rSquaredTicsCountShannonKendall	pValuesTicsCountRichness	rSquaredTicsCountRichness	pValuesTicsCountRichnessKendall	rSquaredTicsCountRichnessKendall	pValuesWaistShannon	rSquaredWaistShannon	pValuesWaistRichness	rSquaredWaistRichness	pValuesAgeShannon	rSquaredAgeShannon	pValuesAgeRichness	rSquaredAgeRichness
phylum	0.117586	0.00487538	0.0240607	0.0721822	0.0994182	0.0481127	0.00781314	0.0336063	0.100819	0.0936283	0.0187658	0.0107191	0.00289476	0.0971426	0.0722271	0.00628585	0.00777519	0.0868093	0.989941	0.000424597	0.829755	-0.00706203	0.339678	0.0112246	0.71321	0.0112246
class	0.153092	0.00421434	0.00196146	0.0117687	0.136426	0.0435464	0.00816805	0.00189519	0.0113712	0.136875	0.0124127	0.0121229	0.000182629	0.122031	0.0305714	0.00908408	0.000429749	0.11483	0.866053	-0.00554211	0.419131	-0.0265038	0.324022	0.0207974	0.495703	0.0207974
order	0.623057	0.00050191	0.0859043	0.171809	0.0756781	0.195616	0.00330957	0.0677065	0.10156	0.0805053	0.113895	0.00486486	0.0363922	0.0682448	0.300135	0.00209262	0.045651	0.0651824	0.084853	-0.0565161	0.158225	-0.0462811	0.505861	-0.00144623	0.962406	-0.00144623
family	0.897464	3.47537e-05	0.254639	0.381959	0.0501971	0.0888635	0.00580995	0.0522231	0.10156	0.0855434	0.213413	0.00301616	0.120162	0.0506871	0.558455	0.000667849	0.0463955	0.0649597	0.10918	-0.0525383	0.284786	-0.0350851	0.66354	-0.0269911	0.376572	-0.0269911
genus	0.70524	0.000296992	0.520784	0.62494	0.0283511	0.229231	0.00294122	0.102653	0.123184	0.0720601	0.156585	0.00392352	0.251156	0.0374892	0.266891	0.00241169	0.0503702	0.0639203	0.386029	-0.0285052	0.17767	-0.04432	0.0572842	0.0232188	0.447788	0.0232188
otu	0.730613	0.00024706	0.634811	0.634811	0.0212837	0.806256	0.0001226	0.69136	0.69136	0.0177904	0.343977	0.00180574	0.512596	0.0217023	0.830682	9.22706e-05	0.767182	0.00981796	0.53776	-0.0205663	0.482563	-0.0234343	0.048013	0.00878345	0.77735	0.00878345
Supplementary Table 2	P values for Phylum
names	sampleSizeCase	sampleSizeControl	meanCase	meanControl	pValuesCaseControl	rSquaredCaseControl	pValuesCaseControlWilcox	rSquaredCaseControlWilcox	pValuesSex	rSquaredSex	pValuesSexWilcox	rSquaredSexWilcox	pValuesticLocation	rSquaredticLocation	pValuesTicLocationWilcox	rSquaredTicLocationWilcox	pValuesWBO	rSquaredWBO	pValuesWBOKruskalWallis	effectSizeWBOKruskalWallis	pValuesWaist	rSquaredWaist	pValuesWaistKendall	effectSizeWaistKendall	pValuesWHR	rSquaredWHR	pValuesWHRKendall	effectSizeWHRKendall	pValuesAge	rSquaredAge	pValuesAgeKendall	effectSizeAgeKendall	pValuesBMI	rSquaredBMI	pValuesBMIKendall	effectSizeBMIKendall	pValuesBMICAT	rSquaredBMICAT	pValuesBMICATKruskalWallis	effectSizeBMICATKruskalWallis	pValuesTicsCount	rSquaredTicsCount	pValuesTicsCountKendall	effectSizeTicsCountKendall	caseControlAdjust	caseControlWilcoxAdjust	pValuesSexAdjust	pValuesSexWilcoxAdjust	pValuesticLocationAdjust
Proteobacteria	220	295	3.46512	3.34258	0.00592223	0.0146695	0.00375709	0.127695	0.677599	0.000337194	0.762425	0.0133208	0.803465	0.000767871	0.789665	0.0218527	0.14701	0.00768563	0.107947	0.00865807	0.798125	0.000154465	0.640375	0.0153302	0.0646149	0.00803081	0.0484563	0.0641773	0.705345	0.000278929	0.841782	0.00609933	0.705345	0.00131333	0.705545	0.0111902	0.378056	0.00768563	0.315749	0.00689485	0.791185	0.00013678	0.0169706	0.0778588	0.0592223	0.0375709	0.823646	0.932277	0.855152
Crenarchaeota	220	295	0.479489	0.374359	0.0132489	0.0119004	0.0182673	0.104001	0.302086	0.00207582	0.709002	0.016445	0.0396802	0.0164998	0.205899	0.103627	0.0835355	0.00994014	0.0939496	0.00919573	0.145719	0.00498516	0.157421	0.0491948	0.182187	0.00419353	0.49578	0.0235091	0.200912	0.00318659	0.373189	-0.0288066	0.200912	0.00166398	0.145798	0.0455988	0.381692	0.00994014	0.339196	0.00655	0.303088	0.00206724	0.00629246	0.0944291	0.0662446	0.0913364	0.787384	0.932277	0.396802
Synergistetes	220	295	0.436715	0.311719	0.0236278	0.00994387	0.0462477	0.0878276	0.268317	0.00238803	0.538367	0.0271127	0.510419	0.00218809	0.631346	0.0393095	0.941286	0.000243463	0.799386	0.000874272	0.910352	2.99345e-05	0.949786	-0.00233295	0.436761	0.00142702	0.448758	-0.0276638	0.373445	0.0015445	0.108833	0.0549298	0.373445	0.000459544	0.698325	0.0128814	0.059296	0.000243463	0.0594975	0.0144127	0.000217864	0.0263212	0.00441754	0.104212	0.0787594	0.154159	0.787384	0.932277	0.855152
Firmicutes	220	295	3.94199	3.97747	0.317725	0.00194598	0.0780177	0.0776565	0.823646	9.69044e-05	0.70297	0.0168027	0.524317	0.00493596	0.819872	0.0186547	0.623515	0.00189913	0.540045	0.00240376	0.905619	3.3194e-05	0.537614	-0.0202242	0.282337	0.00272545	0.492034	-0.0223524	0.666716	0.000361823	0.0235255	-0.0691205	0.666716	3.95637e-05	0.0951569	-0.0493965	0.270166	0.00189913	0.29105	0.00728342	0.664211	0.000367636	0.132141	-0.0491095	0.794312	0.195044	0.823646	0.932277	0.855152
Chloroflexi	220	295	0.289702	0.26338	0.47393	0.00100008	0.34758	0.0413902	0.648241	0.000406014	0.341477	0.0419171	0.116111	0.0117189	0.19987	0.105019	0.215494	0.00615731	0.373739	0.00383714	0.851695	8.25297e-05	0.860389	-0.00634935	0.728231	0.000285063	0.953264	-0.00210706	0.0279939	0.0093771	0.838484	-0.00684413	0.0279939	0.00213749	0.471595	-0.0234209	0.842741	0.00615731	0.995647	0.000127674	0.558633	0.000667244	0.273515	0.0392486	0.912776	0.69516	0.823646	0.865151	0.564582
Verrucomicrobia	220	295	1.07344	1.02662	0.607961	0.00051334	0.549241	0.0263906	0.381323	0.00149436	0.34606	0.0415209	0.169375	0.0129577	0.116395	0.128626	0.622418	0.0019062	0.55769	0.00227847	0.0159837	0.0136129	0.00411172	-0.0981377	0.00956239	0.0157301	0.00289024	-0.101037	0.104562	0.00512737	0.208345	0.0399456	0.104562	0.0125098	0.00807538	-0.081597	0.0151707	0.0019062	0.0131186	0.0208097	0.102188	0.00519826	0.241671	0.0397265	0.912776	0.883009	0.787384	0.865151	0.564582
Candidatus.Saccharibacteria	220	295	0.42898	0.407166	0.679163	0.000333738	0.883009	0.00648444	0.738565	0.000217326	0.95964	0.00222994	0.786956	0.000684968	0.959751	0.00413437	0.0439739	0.0124934	0.0364835	0.0128499	0.136952	0.00520923	0.104643	0.0585379	0.121425	0.0056483	0.237965	0.0422166	0.922133	1.8643e-05	0.810667	-0.00804993	0.922133	0.00250256	0.0630223	0.0604673	0.281803	0.0124934	0.215462	0.00869063	0.52862	0.00077442	0.889715	0.0049849	0.912776	0.883009	0.823646	0.95964	0.855152
Fusobacteria	220	295	0.95678	0.986035	0.730221	0.00023199	0.741531	0.0145339	0.797235	0.000128795	0.839049	0.0089501	0.838739	0.000230279	0.910781	0.00917978	0.279134	0.00512189	0.371981	0.00385549	0.117459	0.00577048	0.243615	0.0393806	0.276113	0.00279684	0.264266	0.0373892	0.468775	0.0010236	0.410735	0.0259242	0.468775	0.00732444	0.155213	0.0434227	0.199613	0.00512189	0.171988	0.00972253	0.830266	8.96554e-05	0.72142	-0.0120141	0.912776	0.883009	0.823646	0.932277	0.855152
Bacteroidetes	220	295	3.6789	3.68407	0.916975	2.12037e-05	0.806587	0.0107886	0.393692	0.00141852	0.167098	0.0608801	0.270101	0.0216131	0.379775	0.071954	0.573905	0.00223208	0.0511468	0.0115463	0.869515	6.37193e-05	0.65212	-0.0147938	0.0330204	0.0106739	0.00736577	-0.08715	0.496637	0.000901282	0.0336568	0.0648289	0.496637	0.00171062	0.567439	0.0169311	0.0636735	0.00223208	0.109276	0.0117553	0.338485	0.00178603	0.849454	0.00619901	0.940227	0.883009	0.787384	0.835488	0.675253
Actinobacteria	220	295	2.66425	2.66798	0.940227	1.09708e-05	0.623949	0.0216035	0.128316	0.00450252	0.00987986	0.113689	0.855152	0.000242389	0.789665	0.0218527	0.402577	0.00365475	0.337087	0.0042387	0.170345	0.00442913	0.0183557	0.0773437	0.829766	0.000109145	0.184123	0.0431984	0.0730265	0.00625091	0.0881284	-0.0520486	0.0730265	0.00514898	0.0644151	0.0547384	0.125232	0.00365475	0.0497557	0.015183	0.690938	0.000308386	0.469258	0.0236082	0.940227	0.883009	0.787384	0.0987986	0.855152
Supplemental Table 3	P values for Class
names	sampleSizeCase	sampleSizeControl	meanCase	meanControl	pValuesCaseControl	rSquaredCaseControl	pValuesCaseControlWilcox	rSquaredCaseControlWilcox	pValuesSex	rSquaredSex	pValuesSexWilcox	rSquaredSexWilcox	pValuesticLocation	rSquaredticLocation	pValuesTicLocationWilcox	rSquaredTicLocationWilcox	pValuesWBO	rSquaredWBO	pValuesWBOKruskalWallis	effectSizeWBOKruskalWallis	pValuesWaist	rSquaredWaist	pValuesWaistKendall	effectSizeWaistKendall	pValuesWHR	rSquaredWHR	pValuesWHRKendall	effectSizeWHRKendall	pValuesAge	rSquaredAge	pValuesAgeKendall	effectSizeAgeKendall	pValuesBMI	rSquaredBMI	pValuesBMIKendall	effectSizeBMIKendall	pValuesBMICAT	rSquaredBMICAT	pValuesBMICATKruskalWallis	effectSizeBMICATKruskalWallis	pValuesTicsCount	rSquaredTicsCount	pValuesTicsCountKendall	effectSizeTicsCountKendall	caseControlAdjust	caseControlWilcoxAdjust	pValuesSexAdjust	pValuesSexWilcoxAdjust	pValuesticLocationAdjust
Thermoprotei	220	295	0.480148	0.374603	0.0131539	0.011925	0.018421	0.103864	0.296499	0.00212433	0.70854	0.0164724	0.0399767	0.0164422	0.205899	0.103627	0.0822399	0.0100024	0.0920622	0.00927427	0.146433	0.00496759	0.154525	0.0495403	0.177296	0.00428863	0.48685	0.0239984	0.198331	0.00322333	0.373764	-0.028772	0.198331	0.0016411	0.145203	0.0456663	0.384708	0.0100024	0.338313	0.00656261	0.30618	0.002041	0.00631499	0.0943883	0.0808646	0.0867736	0.977522	0.956935	0.679603
Deltaproteobacteria	220	295	1.71463	1.50734	0.0150522	0.0114661	0.0176428	0.104568	0.753871	0.000191799	0.956935	0.00237955	0.307416	0.0101241	0.298396	0.0851902	0.105238	0.00901956	0.0904775	0.00934146	0.35152	0.0020474	0.453027	0.0249335	0.537299	0.000898223	0.671877	-0.0139616	0.00423222	0.0158369	0.00290811	0.0919271	0.00423222	4.86986e-05	0.429667	0.0236586	0.154214	0.00901956	0.0911554	0.0125548	0.00891631	0.0132567	0.0130979	0.0818646	0.0808646	0.0867736	0.977522	0.956935	0.851042
Gammaproteobacteria	220	295	2.99776	2.83725	0.0198161	0.0105354	0.0188874	0.103454	0.906284	2.70428e-05	0.945117	0.00303346	0.80355	0.000538509	0.870794	0.0133248	0.0719548	0.0105345	0.0633145	0.010722	0.835209	0.000102178	0.629203	0.0158442	0.0667758	0.00790377	0.0522189	0.0631361	0.829284	9.07124e-05	0.739497	0.0101551	0.829284	0.000971251	0.816459	0.00687683	0.341279	0.0105345	0.38567	0.0059235	0.765525	0.000173533	0.0379455	0.067688	0.0808646	0.0867736	0.977522	0.956935	0.851042
Epsilonproteobacteria	220	295	0.33447	0.227839	0.0226846	0.0100805	0.0872552	0.0753542	0.625331	0.000465151	0.697334	0.017138	0.616925	0.00227355	0.661291	0.0358932	0.359306	0.00411056	0.044705	0.0120659	0.628897	0.000551344	0.888641	0.00521884	0.724304	0.000293713	0.747866	-0.0118604	0.171654	0.00363909	0.643958	-0.0160596	0.171654	0.00551101	0.169683	0.0462493	0.517023	0.00411056	0.32337	0.00678036	0.52237	0.000798141	0.133327	0.0557194	0.0808646	0.164815	0.977522	0.956935	0.851042
Synergistia	220	295	0.436527	0.311656	0.0237837	0.00992183	0.0461702	0.0878588	0.26859	0.00238532	0.53977	0.0270191	0.511246	0.00218248	0.631346	0.0393095	0.941982	0.000240491	0.799922	0.000871654	0.906932	3.2273e-05	0.950429	-0.00230323	0.434774	0.00143943	0.449242	-0.0276343	0.373467	0.00154436	0.109237	0.0548672	0.373467	0.000457632	0.696964	0.0129425	0.0590526	0.000240491	0.0595084	0.0144119	0.00022315	0.0262357	0.00442696	0.104187	0.0808646	0.125345	0.977522	0.956935	0.851042
Negativicutes	220	295	2.41442	2.54638	0.037306	0.00842554	0.0255217	0.098416	0.920021	1.96714e-05	0.622256	0.021709	0.827319	0.000403675	0.674748	0.0343783	0.0112657	0.0178903	0.000212276	0.0324978	0.204539	0.00379364	0.05293	0.0634846	0.999799	1.501e-10	0.525899	0.0206379	0.974614	1.97593e-06	0.736193	0.0102895	0.974614	0.00557397	0.0207806	0.0684364	0.00380183	0.0178903	0.000445714	0.0345261	0.551764	0.000690816	0.0421921	-0.0662644	0.1057	0.0867736	0.977522	0.956935	0.851042
Alphaproteobacteria	220	295	2.13771	1.99989	0.065381	0.00660314	0.0206547	0.101978	0.848153	7.15345e-05	0.873015	0.00704294	0.534772	0.00331538	0.488375	0.0567642	0.00433715	0.0216556	0.000640999	0.0283121	0.476111	0.00119823	0.468162	-0.0238057	0.516283	0.000994341	0.707369	-0.0122204	0.0451782	0.00779768	0.088897	-0.0519358	0.0451782	0.000922384	0.929533	-0.00262553	0.849638	0.0216556	0.778028	0.00214052	0.441226	0.00115658	0.0157491	0.0787693	0.158782	0.0867736	0.977522	0.956935	0.851042
Flavobacteriia	220	295	0.656546	0.559147	0.10177	0.00521094	0.0516127	0.0857664	0.875417	4.79611e-05	0.843784	0.0086833	0.54899	0.00298861	0.561367	0.047582	0.390267	0.00377925	0.61532	0.00189513	0.901645	3.60628e-05	0.586164	0.0188914	0.773367	0.000195798	0.68101	0.0141487	0.548152	0.000703436	0.767081	0.00957059	0.548152	0.000524854	0.266465	0.0347934	0.579653	0.00377925	0.318623	0.00685139	0.0461727	0.00772664	0.00873244	0.0904785	0.21626	0.125345	0.977522	0.956935	0.851042
Sphingobacteriia	220	295	0.874196	0.805556	0.332282	0.00183244	0.367575	0.0397039	0.326695	0.00187522	0.241392	0.0516231	0.669952	0.00128098	0.535273	0.0507905	0.670862	0.00160512	0.612228	0.00191477	0.786552	0.000173132	0.802563	-0.00842897	0.46395	0.00126566	0.349348	-0.0312536	0.349318	0.00170768	0.98525	-0.000588959	0.349318	0.0126748	0.0607877	0.0571563	0.198078	0.00160512	0.177057	0.00959044	0.650552	0.00040032	0.357411	0.030905	0.627643	0.624877	0.977522	0.956935	0.851042
Betaproteobacteria	220	295	2.60939	2.55601	0.383438	0.00148115	0.0607729	0.0826287	0.590821	0.000563867	0.529258	0.0277232	0.37902	0.00789607	0.150483	0.117791	0.417708	0.00350681	0.233626	0.00566372	0.24826	0.00314279	0.365261	0.0297004	0.851942	8.22517e-05	0.439973	0.0251224	0.205852	0.00311779	0.771603	-0.00886623	0.205852	0.00979194	0.133553	0.0444088	0.0823772	0.00350681	0.158786	0.0100844	0.951685	7.16342e-06	0.134052	0.0488693	0.651844	0.129142	0.977522	0.956935	0.851042
Erysipelotrichia	220	295	2.20448	2.23822	0.603353	0.000526628	0.57936	0.0244263	0.887418	3.91072e-05	0.950359	0.00274334	0.352912	0.00942885	0.272949	0.0898121	0.0498553	0.0119944	0.200003	0.00626709	0.222415	0.00350911	0.154829	-0.0466844	0.268655	0.00288509	0.341557	-0.0309522	0.799644	0.000125687	0.780876	0.00850047	0.799644	0.000951922	0.197342	-0.0381779	0.442015	0.0119944	0.574046	0.00388707	0.13322	0.00438951	0.827435	-0.00712095	0.888893	0.731117	0.977522	0.956935	0.851042
Verrucomicrobiae	220	295	1.05857	1.01653	0.646418	0.000410543	0.579504	0.024417	0.4249	0.00124161	0.378839	0.0387791	0.189589	0.011607	0.136893	0.121858	0.541036	0.00246886	0.467656	0.00296444	0.0127825	0.0145308	0.00337353	-0.100452	0.0115504	0.0149487	0.00316999	-0.100266	0.142038	0.00419749	0.317547	0.0317985	0.142038	0.0132413	0.00632095	-0.0842819	0.0137157	0.00246886	0.0118911	0.0212178	0.106306	0.00507642	0.246854	0.0393697	0.888893	0.731117	0.977522	0.956935	0.851042
Clostridia	220	295	3.84261	3.86033	0.691035	0.000308181	0.525347	0.0279869	0.978623	1.40099e-06	0.426641	0.0350298	0.369581	0.0131915	0.686675	0.0330455	0.294371	0.00490909	0.0745434	0.0100908	0.786216	0.000173691	0.245662	-0.0380796	0.0873237	0.00687831	0.159774	-0.0457238	0.459494	0.00106699	0.0536126	-0.0589025	0.459494	0.000142867	0.0277396	-0.0651457	0.572906	0.00490909	0.221252	0.00856807	0.378899	0.00150963	0.682582	-0.0133446	0.888893	0.731117	0.978623	0.956935	0.851042
Fusobacteriia	220	295	0.956744	0.985805	0.732029	0.000228767	0.740615	0.0145873	0.79923	0.000126218	0.836207	0.0091104	0.835285	0.000239954	0.910781	0.00917978	0.274639	0.00518689	0.37077	0.00386818	0.118106	0.00575025	0.243058	0.0394272	0.274412	0.0028167	0.261037	0.0376429	0.47224	0.00100775	0.411626	0.0258749	0.47224	0.00728486	0.155824	0.0433586	0.201114	0.00518689	0.171223	0.00974278	0.830786	8.90983e-05	0.719694	-0.0120917	0.888893	0.797502	0.977522	0.956935	0.851042
Bacilli	220	295	2.26895	2.28062	0.824958	9.54443e-05	0.75059	0.0140067	0.0467035	0.00768937	0.0520058	0.0856226	0.597967	0.00183315	0.725345	0.0287816	0.7025	0.00141996	0.709943	0.00133727	0.939563	1.35738e-05	0.921553	0.00324034	0.733381	0.000273941	0.799666	0.00826307	0.752137	0.000194604	0.810489	-0.00732548	0.752137	0.00288572	0.867566	0.00494272	0.69036	0.00141996	0.696733	0.00280672	0.0688616	0.00643762	0.900578	-0.00408318	0.934952	0.797502	0.79396	0.442049	0.851042
Actinobacteria	220	295	2.66443	2.66739	0.952601	6.89416e-06	0.602096	0.0229751	0.126248	0.00455165	0.00957585	0.114163	0.851042	0.000255857	0.794679	0.0213197	0.392458	0.00375681	0.325124	0.00437924	0.171126	0.00441302	0.0189365	0.0769638	0.820611	0.000121408	0.175501	0.0440623	0.0721616	0.00628873	0.0921365	-0.0514041	0.0721616	0.00512545	0.065622	0.0544928	0.126456	0.00375681	0.0517125	0.0150172	0.689536	0.000311342	0.45402	0.0244248	0.973836	0.731117	0.977522	0.162789	0.851042
Bacteroidia	220	295	3.66126	3.66296	0.973836	2.09881e-06	0.85701	0.00793974	0.421541	0.00125972	0.160575	0.0618297	0.222384	0.0305621	0.376256	0.072487	0.494866	0.00282686	0.0627936	0.0107539	0.821335	0.000120414	0.640862	-0.0153078	0.037803	0.0101345	0.00806872	-0.0861531	0.418616	0.00127567	0.02492	0.0684445	0.418616	0.00148137	0.616533	0.0148282	0.0648113	0.00282686	0.10558	0.0119076	0.293662	0.0021494	0.814822	0.00764668	0.973836	0.85701	0.977522	0.909925	0.851042
Supplemental Table 4	P values for Order
names	sampleSizeCase	sampleSizeControl	meanCase	meanControl	pValuesCaseControl	rSquaredCaseControl	pValuesCaseControlWilcox	rSquaredCaseControlWilcox	pValuesSex	rSquaredSex	pValuesSexWilcox	rSquaredSexWilcox	pValuesticLocation	rSquaredticLocation	pValuesTicLocationWilcox	rSquaredTicLocationWilcox	pValuesWBO	rSquaredWBO	pValuesWBOKruskalWallis	effectSizeWBOKruskalWallis	pValuesWaist	rSquaredWaist	pValuesWaistKendall	effectSizeWaistKendall	pValuesWHR	rSquaredWHR	pValuesWHRKendall	effectSizeWHRKendall	pValuesAge	rSquaredAge	pValuesAgeKendall	effectSizeAgeKendall	pValuesBMI	rSquaredBMI	pValuesBMIKendall	effectSizeBMIKendall	pValuesBMICAT	rSquaredBMICAT	pValuesBMICATKruskalWallis	effectSizeBMICATKruskalWallis	pValuesTicsCount	rSquaredTicsCount	pValuesTicsCountKendall	effectSizeTicsCountKendall	caseControlAdjust	caseControlWilcoxAdjust	pValuesSexAdjust	pValuesSexWilcoxAdjust	pValuesticLocationAdjust
Desulfovibrionales	220	295	1.65425	1.44945	0.0174481	0.0109652	0.0151753	0.106998	0.649419	0.000403105	0.887077	0.00625742	0.296697	0.0109688	0.314771	0.0823542	0.113002	0.00873567	0.0938501	0.00919983	0.247461	0.00315341	0.336724	0.0319901	0.607664	0.000622215	0.834801	-0.00689541	0.00781549	0.0137105	0.00298178	0.0918801	0.00781549	9.86314e-05	0.304871	0.030799	0.0837943	0.00873567	0.0462423	0.0154972	0.00687537	0.014153	0.0104257	0.0846885	0.165847	0.169443	0.977138	0.946304	0.883847
Campylobacterales	220	295	0.334143	0.227538	0.0227289	0.010074	0.0875326	0.0752881	0.621184	0.000476386	0.689037	0.0176333	0.609177	0.0023792	0.655578	0.0365399	0.359677	0.00410643	0.0440751	0.0121207	0.625644	0.00056186	0.884667	0.00540578	0.72106	0.000300969	0.752316	-0.0116442	0.17285	0.0036189	0.645346	-0.0159924	0.17285	0.00547199	0.169885	0.0462274	0.516052	0.00410643	0.323158	0.00678352	0.517818	0.000815738	0.134066	0.0556137	0.165847	0.227585	0.977138	0.946304	0.883847
Synergistales	220	295	0.436374	0.311586	0.0238554	0.00991175	0.0461702	0.0878588	0.267903	0.00239216	0.539302	0.0270503	0.510666	0.00218771	0.631346	0.0393095	0.941723	0.000241597	0.799386	0.000874272	0.905876	3.30127e-05	0.947858	-0.00242211	0.434519	0.00144102	0.449242	-0.0276343	0.37316	0.00154634	0.109102	0.054888	0.37316	0.000456316	0.697872	0.0129017	0.0591521	0.000241597	0.0592304	0.0144322	0.000225638	0.0261962	0.00446451	0.104088	0.165847	0.169443	0.977138	0.946304	0.883847
Enterobacteriales	220	295	2.53049	2.33749	0.036161	0.00852828	0.0378961	0.0914785	0.682273	0.000326928	0.608993	0.0225399	0.498236	0.00350832	0.519514	0.0527662	0.102497	0.0091248	0.0800789	0.0098138	0.208512	0.00372792	0.161261	0.0459458	0.0473167	0.00924644	0.0220525	0.0744563	0.86733	5.44496e-05	0.899159	-0.00387497	0.86733	0.000748363	0.664954	0.012825	0.7977	0.0091248	0.792791	0.00202136	0.429408	0.00121765	0.0542063	0.0627884	0.165847	0.169443	0.977138	0.946304	0.883847
Selenomonadales	220	295	2.41432	2.54593	0.0377039	0.0083906	0.0251299	0.0986798	0.91893	2.02136e-05	0.617399	0.0220124	0.830182	0.000387746	0.658191	0.0362438	0.0116864	0.0177454	0.000218361	0.032391	0.205906	0.00377087	0.0532231	0.0634067	0.999104	2.98035e-09	0.525676	0.0206491	0.972941	2.24504e-06	0.733476	0.0103996	0.972941	0.0055645	0.0210104	0.0683136	0.00383745	0.0177454	0.000455884	0.0344364	0.552954	0.000686693	0.0414765	-0.0664964	0.165847	0.169443	0.977138	0.946304	0.909131
Pseudomonadales	220	295	1.87606	1.69922	0.0382723	0.00834135	0.0395996	0.090682	0.812813	0.000109406	0.712255	0.0162526	0.682855	0.00108523	0.797137	0.0210587	0.737613	0.00122394	0.819159	0.000778905	0.258709	0.00300763	0.321481	-0.0325883	0.0855315	0.00695685	0.077365	-0.0575609	0.179198	0.00351432	0.284185	-0.0327784	0.179198	0.00199577	0.731462	0.0101923	0.445478	0.00122394	0.478136	0.00484511	0.0952469	0.00541626	0.0249319	0.0733332	0.165847	0.169443	0.977138	0.946304	0.887712
Alteromonadales	220	295	0.969205	0.83562	0.0636777	0.0066876	0.0390109	0.0909539	0.39464	0.00141285	0.32707	0.0431854	0.555277	0.00346228	0.613672	0.0413581	0.133386	0.0080739	0.305296	0.00462394	0.2164	0.00360173	0.180906	-0.0452065	0.389826	0.0017446	0.33814	-0.0320955	0.936981	1.21975e-05	0.595016	0.0167617	0.936981	8.40137e-05	0.451355	-0.0230213	0.44302	0.0080739	0.393764	0.00582104	0.23556	0.00274154	0.0164342	0.0808106	0.236517	0.169443	0.977138	0.946304	0.883847
Rhizobiales	220	295	2.01877	1.88314	0.0859105	0.00573836	0.0483882	0.0869823	0.923885	1.78108e-05	0.749905	0.0140464	0.577753	0.00252094	0.545133	0.0495692	0.00799316	0.0192457	0.00239698	0.023293	0.630223	0.000547097	0.550953	-0.0195748	0.579344	0.000725347	0.616064	-0.0163239	0.061742	0.00678654	0.117099	-0.0478495	0.061742	0.00133482	0.844362	0.00582036	0.812583	0.0192457	0.814357	0.00184741	0.397055	0.00139849	0.0295177	0.0710146	0.279209	0.169443	0.977138	0.946304	0.883847
Flavobacteriales	220	295	0.656787	0.559386	0.102236	0.00519682	0.0521365	0.085575	0.870189	5.21068e-05	0.83796	0.00901149	0.547262	0.00304463	0.561367	0.047582	0.385601	0.00382747	0.617095	0.0018839	0.90868	3.10665e-05	0.587623	0.0188179	0.777275	0.000188924	0.681528	0.0141244	0.547254	0.000706597	0.767897	0.0095361	0.547254	0.000504912	0.266233	0.0348103	0.584999	0.00382747	0.31897	0.00684617	0.0465749	0.00769836	0.00888491	0.0902749	0.295347	0.169443	0.977138	0.946304	0.883847
Pasteurellales	220	295	1.18333	1.30451	0.155689	0.00392517	0.207847	0.0555005	0.503089	0.000874571	0.539945	0.0270074	0.733664	0.00085949	0.670528	0.034852	0.0892997	0.00967426	0.0919406	0.00927938	0.890577	4.46897e-05	0.676801	0.0139827	0.313042	0.00240041	0.352491	0.0309141	0.884566	4.11276e-05	0.754516	0.00974351	0.884566	0.000435633	0.267395	0.0334953	0.393651	0.00967426	0.413833	0.00557441	0.0368141	0.00846927	0.0667174	-0.0610139	0.404791	0.491275	0.977138	0.946304	0.908346
Sphingobacteriales	220	295	0.874417	0.805712	0.332176	0.00183324	0.369831	0.0395173	0.330831	0.00184345	0.245303	0.0511965	0.667719	0.00131006	0.535273	0.0507905	0.664789	0.00164165	0.609309	0.0019334	0.781467	0.000181695	0.798576	-0.00860259	0.462683	0.00127285	0.350234	-0.031196	0.348509	0.00171341	0.981303	-0.000744376	0.348509	0.0125703	0.0614763	0.0570042	0.200186	0.00164165	0.17889	0.00954354	0.651491	0.00039802	0.361332	0.0306538	0.775512	0.785302	0.977138	0.946304	0.887712
Bifidobacteriales	220	295	0.896508	0.966951	0.38667	0.00146115	0.515613	0.0286478	0.120944	0.0046818	0.0802773	0.0770737	0.0221465	0.0447125	0.0127779	0.203981	0.00272201	0.0234879	0.00530721	0.0202557	0.670218	0.000428118	0.399373	0.0289005	0.167403	0.00449058	0.174841	0.046133	0.163104	0.00378834	0.356903	-0.0294043	0.163104	0.000145557	0.360783	0.0282806	0.690046	0.0234879	0.542687	0.00418648	0.0932475	0.00548227	0.458098	-0.0253098	0.775512	0.793088	0.977138	0.695736	0.287904
Burkholderiales	220	295	2.59562	2.54212	0.387756	0.00145449	0.0705444	0.0796876	0.598628	0.000540477	0.569574	0.025059	0.38302	0.00811372	0.161876	0.114593	0.389822	0.00378383	0.203574	0.00619839	0.223764	0.00348874	0.354534	0.0303715	0.817845	0.000125248	0.482213	0.0228632	0.182369	0.00346367	0.708605	-0.0114131	0.182369	0.010506	0.112429	0.0469884	0.0657252	0.00378383	0.129557	0.0109983	0.909373	2.5282e-05	0.160029	0.0458261	0.775512	0.203795	0.977138	0.946304	0.883847
Sphingomonadales	220	295	0.512483	0.470232	0.484937	0.000951236	0.689846	0.0175849	0.597224	0.000544638	0.8543	0.0080919	0.937421	4.2366e-05	0.756544	0.025398	0.699163	0.00143909	0.507019	0.00264963	0.704682	0.000339132	0.958113	0.00187302	0.730504	0.000280125	0.716756	-0.0127539	0.837702	8.18632e-05	0.766373	0.0098687	0.837702	0.00383914	0.361589	0.029398	0.271315	0.00143909	0.277375	0.00751137	0.473657	0.00100132	0.324888	0.034922	0.900597	0.840325	0.977138	0.946304	0.951079
Actinomycetales	220	295	1.60774	1.57422	0.583424	0.000586621	0.392651	0.0376678	0.977138	1.60245e-06	0.722382	0.0156554	0.611894	0.00189167	1	0	0.0402204	0.0128479	0.0174904	0.0156808	0.664415	0.000444303	0.747957	0.0105511	0.273012	0.00283317	0.559309	0.0190021	0.00878145	0.0133091	0.135876	-0.0455285	0.00878145	0.00165653	0.983861	-0.000606484	0.718278	0.0128479	0.701201	0.0027694	0.244011	0.00264483	0.529584	0.0205139	0.940045	0.785302	0.977138	0.946304	0.883847
Erysipelotrichales	220	295	2.20422	2.23779	0.605067	0.000521661	0.579564	0.0244131	0.891552	3.62698e-05	0.947022	0.00292799	0.353724	0.00936588	0.272949	0.0898121	0.0514726	0.0118675	0.209084	0.00609471	0.221918	0.00351664	0.153451	-0.0468409	0.270487	0.00286313	0.345723	-0.0306863	0.799402	0.000125997	0.786616	0.00827246	0.799402	0.000955405	0.197793	-0.0381396	0.444446	0.0118675	0.575239	0.00387591	0.133651	0.0043798	0.82544	-0.00720454	0.940045	0.793088	0.977138	0.947022	0.883847
Verrucomicrobiales	220	295	1.05845	1.01632	0.645664	0.000412424	0.579086	0.0244439	0.427463	0.00122794	0.378839	0.0387791	0.191117	0.0115265	0.138654	0.121314	0.540687	0.00247145	0.468316	0.00295895	0.01278	0.0145316	0.00344232	-0.100237	0.0115924	0.0149338	0.00319872	-0.100171	0.142466	0.00418851	0.317802	0.0317818	0.142466	0.0132496	0.0063617	-0.0842166	0.0136884	0.00247145	0.011988	0.0211841	0.106812	0.00506182	0.247091	0.0393499	0.940045	0.793088	0.977138	0.946304	0.883847
Clostridiales	220	295	3.84212	3.85971	0.692886	0.000304302	0.528084	0.0278023	0.974218	2.038e-06	0.418676	0.0356365	0.372531	0.0129478	0.681895	0.0335785	0.286184	0.00502204	0.073204	0.0101609	0.778194	0.000187326	0.246494	-0.0380126	0.0859697	0.00693748	0.162216	-0.045458	0.457784	0.00107514	0.0544478	-0.0586982	0.457784	0.000153228	0.0288983	-0.0646699	0.582479	0.00502204	0.220765	0.00857825	0.378132	0.00151449	0.684254	-0.0132703	0.940045	0.793088	0.977138	0.946304	0.883847
Coriobacteriales	220	295	2.39067	2.41625	0.701191	0.000287248	0.882928	0.006489	0.228184	0.00282944	0.0282414	0.0966755	0.314706	0.0132502	0.37101	0.0732871	0.935687	0.000267467	0.86582	0.000562649	0.183293	0.00417243	0.103279	0.0534454	0.426395	0.00149268	0.645609	-0.0149681	0.365593	0.00159597	0.203142	-0.0388536	0.365593	0.00521029	0.135441	0.0442041	0.0511787	0.000267467	0.0426762	0.0158407	0.470627	0.0010151	0.6243	0.0159841	0.940045	0.882928	0.977138	0.367138	0.883847
Fusobacteriales	220	295	0.956905	0.985556	0.735694	0.000222312	0.743364	0.014427	0.799233	0.000126214	0.837154	0.00905697	0.839198	0.000228693	0.910781	0.00917978	0.271349	0.00523513	0.371921	0.00385611	0.119018	0.00572194	0.246693	0.0391247	0.274556	0.00281502	0.265151	0.03732	0.472114	0.00100832	0.412816	0.0258091	0.472114	0.00726737	0.157361	0.0431981	0.202689	0.00523513	0.174255	0.00966302	0.828746	9.12935e-05	0.722715	-0.0119558	0.940045	0.840325	0.977138	0.946304	0.909131
Bacillales	220	295	1.39339	1.37171	0.759267	0.000183218	0.527503	0.0278414	0.894643	3.42201e-05	0.783173	0.0121262	0.410829	0.00372828	0.634659	0.0389282	0.797427	0.000910509	0.924625	0.000306074	0.0689055	0.00778277	0.0611673	-0.0616565	0.531374	0.000924635	0.428549	-0.0258592	0.748127	0.000201173	0.971016	-0.00112131	0.748127	0.000165319	0.135596	-0.0443635	0.772692	0.000910509	0.61172	0.00354171	0.438791	0.00116896	0.793152	0.00859599	0.940045	0.793088	0.977138	0.946304	0.883847
Neisseriales	220	295	0.282876	0.290581	0.877431	4.64101e-05	0.470976	0.0317663	0.668761	0.000357116	0.909908	0.00498619	0.951079	2.34658e-05	0.6404	0.0382695	0.584232	0.00216047	0.466935	0.00297045	0.887022	4.76606e-05	0.663338	0.0162689	0.728465	0.000284553	0.996583	0.000174438	0.375525	0.00153112	0.263215	0.0388612	0.375525	0.000105188	0.543446	0.0204598	0.0972626	0.00216047	0.0234595	0.0183784	0.225509	0.00286217	0.375741	-0.0328843	0.990608	0.793088	0.977138	0.946304	0.951079
Xanthomonadales	220	295	0.977528	0.972184	0.946505	8.78431e-06	0.851153	0.00826874	0.708217	0.000273259	0.642244	0.0204711	0.587952	0.00164579	0.469717	0.0592255	0.625659	0.00188534	0.588687	0.00206763	0.447326	0.00136251	0.523954	-0.0215191	0.25049	0.00311337	0.168064	-0.0461446	0.371821	0.00155502	0.47415	-0.0226075	0.371821	0.00146344	0.48517	0.0213919	0.648047	0.00188534	0.717507	0.00263408	0.638169	0.000431409	0.993089	0.000301988	0.990608	0.882928	0.977138	0.946304	0.883847
Bacteroidales	220	295	3.66132	3.66289	0.975774	1.79934e-06	0.852313	0.00820352	0.428347	0.00122325	0.162187	0.0615923	0.222964	0.0304224	0.372756	0.0730199	0.49754	0.00280523	0.0699036	0.0103393	0.827874	0.000111625	0.631624	-0.0157324	0.0370595	0.0102135	0.00829935	-0.0858429	0.419632	0.00127011	0.0239077	0.0689318	0.419632	0.00145211	0.620921	0.014644	0.0665219	0.00280523	0.105818	0.0118976	0.292736	0.00215766	0.825443	0.00720124	0.990608	0.882928	0.977138	0.910851	0.883847
Lactobacillales	220	295	2.11713	2.11562	0.977483	1.55442e-06	0.713658	0.0161696	0.0136959	0.0117874	0.00807671	0.116722	0.774142	0.000592811	0.984428	0.00159898	0.859047	0.000611206	0.928618	0.000289248	0.954001	7.8566e-06	0.910197	-0.00370964	0.802741	0.000147334	0.976357	0.000974733	0.777468	0.00015584	0.777126	-0.00864595	0.777468	0.00185167	0.764141	0.0088877	0.792107	0.000611206	0.775266	0.00216284	0.17235	0.00362733	0.956199	0.00180031	0.990608	0.840325	0.356094	0.209995	0.909131
Rhodospirillales	220	295	0.221952	0.222451	0.990608	2.70361e-07	0.721867	0.0156857	0.701613	0.000286397	0.175164	0.0597436	0.0160624	0.0114645	0.316475	0.0820648	0.148177	0.00765405	0.188029	0.00650671	0.0522092	0.00886027	0.0423187	-0.0767326	0.103226	0.00624951	0.516924	-0.0242993	0.0621668	0.00676455	0.250467	0.0402527	0.0621668	0.00767168	0.0382152	-0.0704231	0.213132	0.00765405	0.176393	0.00960754	0.450033	0.00111269	0.934777	-0.00307645	0.990608	0.840325	0.977138	0.910851	0.287904
Supplemental Table 5	P values for Family
names	sampleSizeCase	sampleSizeControl	meanCase	meanControl	pValuesCaseControl	rSquaredCaseControl	pValuesCaseControlWilcox	rSquaredCaseControlWilcox	pValuesSex	rSquaredSex	pValuesSexWilcox	rSquaredSexWilcox	pValuesticLocation	rSquaredticLocation	pValuesTicLocationWilcox	rSquaredTicLocationWilcox	pValuesWBO	rSquaredWBO	pValuesWBOKruskalWallis	effectSizeWBOKruskalWallis	pValuesWaist	rSquaredWaist	pValuesWaistKendall	effectSizeWaistKendall	pValuesWHR	rSquaredWHR	pValuesWHRKendall	effectSizeWHRKendall	pValuesAge	rSquaredAge	pValuesAgeKendall	effectSizeAgeKendall	pValuesBMI	rSquaredBMI	pValuesBMIKendall	effectSizeBMIKendall	pValuesBMICAT	rSquaredBMICAT	pValuesBMICATKruskalWallis	effectSizeBMICATKruskalWallis	pValuesTicsCount	rSquaredTicsCount	pValuesTicsCountKendall	effectSizeTicsCountKendall	caseControlAdjust	caseControlWilcoxAdjust	pValuesSexAdjust	pValuesSexWilcoxAdjust	pValuesticLocationAdjust
Comamonadaceae	220	295	1.71372	1.50671	0.00224843	0.0180493	0.000615164	0.150916	0.710993	0.000267842	0.777055	0.0124774	0.185875	0.0154324	0.189838	0.107406	0.0234861	0.0149826	0.0124602	0.0169839	0.707984	0.000331228	0.53917	0.0201651	0.875708	5.77666e-05	0.7349	0.0110315	0.39812	0.00139219	0.778693	-0.00859282	0.39812	0.00551289	0.135284	0.0442592	0.508549	0.0149826	0.407095	0.00565609	0.096364	0.00538003	0.000446796	0.114617	0.125912	0.0344492	0.80345	0.954056	0.897937
Pseudomonadaceae	220	295	1.82456	1.61013	0.0166679	0.0111201	0.0208447	0.101825	0.996049	4.78565e-08	0.841419	0.00881651	0.597287	0.00173274	0.696057	0.0320032	0.689075	0.00149749	0.819624	0.000776687	0.399266	0.00167637	0.504203	-0.0220103	0.105335	0.00617413	0.0991674	-0.0538686	0.302362	0.00207346	0.421433	-0.0246777	0.302362	0.00330007	0.465838	0.0217127	0.525874	0.00149749	0.54509	0.00416311	0.0719055	0.00630002	0.0139498	0.0806282	0.321316	0.366277	0.996049	0.981656	0.904002
Desulfovibrionaceae	220	295	1.63718	1.43287	0.0172134	0.0110111	0.0158307	0.10632	0.684123	0.000322917	0.961685	0.00211688	0.305684	0.0105558	0.327506	0.0802151	0.100252	0.00921311	0.092988	0.00923554	0.241041	0.0032403	0.351838	0.0310142	0.562149	0.000793066	0.718554	-0.0119118	0.00822718	0.0135336	0.00400305	0.0890673	0.00822718	0.000142063	0.288684	0.031857	0.0749943	0.00921311	0.0389036	0.0162359	0.00739735	0.0139002	0.0118517	0.083228	0.321316	0.366277	0.80345	0.988115	0.897937
Synergistaceae	220	295	0.436013	0.31143	0.0241771	0.00986685	0.0457846	0.0880148	0.265396	0.00241734	0.536965	0.0272063	0.513107	0.00216925	0.625853	0.0399435	0.939468	0.00025124	0.79646	0.000888585	0.903157	3.49575e-05	0.947215	-0.00245183	0.436647	0.00142773	0.449726	-0.0276048	0.372859	0.00154829	0.108833	0.0549298	0.372859	0.000433469	0.696964	0.0129425	0.0582066	0.00025124	0.0588718	0.0144584	0.000239525	0.0259831	0.00439894	0.104261	0.32995	0.366277	0.628495	0.881328	0.897937
Campylobacteraceae	220	295	0.31683	0.217066	0.0297519	0.00917437	0.0979901	0.0729138	0.618333	0.000484209	0.783688	0.0120966	0.58991	0.00267588	0.649886	0.0371866	0.34051	0.00432587	0.0358084	0.0129219	0.8458	8.93047e-05	0.708491	0.0139505	0.99146	2.70512e-07	0.922179	-0.00362607	0.12562	0.00456673	0.520034	-0.0224041	0.12562	0.00704172	0.118927	0.052645	0.360228	0.00432587	0.192941	0.00919827	0.522271	0.000798523	0.150349	0.0535204	0.32995	0.466639	0.80345	0.954056	0.904002
Enterobacteriaceae	220	295	2.52571	2.3335	0.0365513	0.00849288	0.0378408	0.0915049	0.675852	0.000341078	0.598141	0.0232257	0.500876	0.00345437	0.523742	0.0522332	0.104472	0.0090487	0.0821515	0.00971497	0.208344	0.00373068	0.158225	0.0462811	0.0469502	0.00927705	0.021274	0.0748993	0.869393	5.27535e-05	0.890603	-0.00420509	0.869393	0.000733699	0.675157	0.0124106	0.802868	0.0090487	0.79961	0.00196637	0.430647	0.00121112	0.0539222	0.0628626	0.32995	0.366277	0.80345	0.881328	0.897937
Veillonellaceae	220	295	1.82919	1.99329	0.0412438	0.00809577	0.0308177	0.0951554	0.5613	0.000658238	0.613782	0.022239	0.830764	0.000407637	0.85031	0.0154608	0.0421877	0.0126581	0.0449723	0.0120429	0.161495	0.00461781	0.0828443	0.0570108	0.162921	0.00458662	0.138685	0.0482657	0.68773	0.000315177	0.967946	-0.00123619	0.68773	0.0106281	0.0220116	0.0678995	0.0226127	0.0126581	0.0282864	0.0175891	0.213845	0.00301049	0.0299944	-0.0708936	0.32995	0.366277	0.80345	0.881328	0.955325
Bradyrhizobiaceae	220	295	0.699191	0.569478	0.0737326	0.00622039	0.103574	0.0717281	0.592507	0.000558762	0.487096	0.0306225	0.508188	0.00193093	0.721487	0.0292033	0.542368	0.00245899	0.263582	0.00519501	0.337836	0.00216678	0.400126	-0.0294543	0.190158	0.00404467	0.16425	-0.0482752	0.412748	0.00130816	0.552318	0.0195207	0.412748	0.0076115	0.269049	0.0352154	0.935853	0.00245899	0.90216	0.00112327	0.368055	0.00157967	0.0745674	0.0625738	0.500085	0.466639	0.80345	0.86596	0.897937
Flavobacteriaceae	220	295	0.650399	0.548744	0.0853343	0.00575946	0.0451318	0.0882814	0.88958	3.76096e-05	0.892013	0.00598216	0.548743	0.00293952	0.551817	0.0487476	0.408576	0.00359545	0.613211	0.00190851	0.856446	7.72695e-05	0.584706	0.0189847	0.774394	0.000193979	0.707515	0.0129279	0.497371	0.000898215	0.786921	0.00874253	0.497371	0.000636154	0.25377	0.0357635	0.573964	0.00359545	0.31794	0.00686169	0.0394561	0.0082412	0.0072372	0.0927447	0.500085	0.366277	0.958983	0.988115	0.904002
Phyllobacteriaceae	220	295	1.83256	1.69392	0.0893009	0.00561719	0.058769	0.0832797	0.705297	0.000279024	0.683951	0.017938	0.482923	0.0039755	0.392238	0.0700907	0.00648518	0.0200704	0.00244752	0.0232134	0.852294	8.18557e-05	0.753892	-0.0103017	0.691405	0.000371994	0.655158	-0.0145477	0.0655083	0.00659692	0.125879	-0.0467648	0.0655083	0.000866439	0.725276	0.0104194	0.865653	0.0200704	0.893054	0.00120109	0.365965	0.0015935	0.0275302	0.0719548	0.500085	0.411383	0.80345	0.918454	0.897937
Prevotellaceae	220	295	1.63643	1.48506	0.115875	0.0048122	0.0825926	0.0764901	0.10012	0.00526147	0.158575	0.0621268	0.0180688	0.0394115	0.014624	0.20002	0.183487	0.00680016	0.237763	0.00559554	0.0680047	0.00783346	0.0964355	0.0548747	0.73231	0.000276233	0.809774	0.00788908	0.96977	2.80226e-06	0.531156	0.0192469	0.96977	0.0146044	0.00574148	0.0822971	0.0432926	0.00680016	0.0424201	0.0158665	0.396775	0.00140014	0.115461	0.0516856	0.559048	0.462519	0.505013	0.481747	0.417876
Pseudoalteromonadaceae	220	295	0.857528	0.746274	0.129025	0.00448591	0.108327	0.0707582	0.481249	0.000967397	0.494834	0.0300807	0.43003	0.00571608	0.416035	0.0666298	0.0787932	0.010173	0.21873	0.00591959	0.130684	0.00537948	0.141911	-0.0505323	0.412978	0.0015813	0.484034	-0.0238829	0.574806	0.000613874	0.458403	0.0237839	0.574806	0.00248792	0.221485	-0.0380031	0.593699	0.010173	0.560771	0.00401238	0.300305	0.00209115	0.036999	0.0714811	0.559048	0.466639	0.80345	0.86596	0.897937
Hyphomicrobiaceae	220	295	0.360643	0.282391	0.132814	0.00439869	0.0806506	0.0769787	0.946969	8.63224e-06	0.393912	0.0375676	0.394205	0.00498535	0.243286	0.095589	0.872559	0.000548442	0.98733	4.98085e-05	0.083757	0.00703639	0.207801	-0.0463541	0.0249443	0.0118017	0.0461772	-0.0727464	0.49537	0.000906597	0.646596	-0.0157914	0.49537	0.000484636	0.93975	0.00253544	0.303436	0.000548442	0.760531	0.00228216	0.237467	0.00271936	0.0325524	0.0786391	0.559048	0.462519	0.964187	0.760657	0.897937
Pasteurellaceae	220	295	1.18028	1.30151	0.154608	0.00394572	0.209591	0.0552883	0.507037	0.000858513	0.547135	0.0265299	0.737967	0.000826594	0.675305	0.0343158	0.0895314	0.00966393	0.0904341	0.00934332	0.894179	4.1779e-05	0.677805	0.0139367	0.3136	0.00239489	0.347541	0.0312333	0.882357	4.27285e-05	0.757668	0.00961446	0.882357	0.000421951	0.265152	0.0336528	0.390729	0.00966393	0.404851	0.00568354	0.0367426	0.00847568	0.0674006	-0.0608616	0.559048	0.533504	0.80345	0.881328	0.941408
Aerococcaceae	220	295	0.454183	0.514836	0.156981	0.00390079	0.17903	0.0592127	0.630684	0.000450892	0.688841	0.017645	0.759051	0.000741799	0.836044	0.0169545	0.218172	0.00610792	0.145541	0.00750024	0.630037	0.000547691	0.967678	-0.00140307	0.618797	0.00058439	0.44109	-0.0262365	0.442421	0.00115055	0.372951	-0.0284368	0.442421	0.000882365	0.164351	-0.0430285	0.733076	0.00610792	0.588819	0.00374991	0.472981	0.00100438	0.322511	-0.0337431	0.559048	0.533504	0.80345	0.918454	0.944597
Clostridiales_Incertae.Sedis.XI	220	295	0.675197	0.581166	0.159728	0.00384974	0.144598	0.0642859	0.014899	0.0115009	0.0397333	0.0906207	0.69589	0.00115391	0.430631	0.0645647	0.593193	0.00209935	0.250816	0.00538792	0.0121318	0.0147462	0.00425553	0.100363	0.014419	0.0140354	0.044329	0.0700166	0.13504	0.00434873	0.850213	0.00618105	0.13504	0.0191802	0.00372398	0.091942	0.118204	0.00209935	0.0677167	0.0138524	0.85157	6.83143e-05	0.190781	0.0457052	0.559048	0.533504	0.164547	0.247229	0.941408
Oxalobacteraceae	220	295	1.41663	1.31078	0.18681	0.00339441	0.195167	0.0570841	0.59211	0.000559961	0.57982	0.0243966	0.0653441	0.0205127	0.0763511	0.145189	0.000767025	0.0284525	0.000609879	0.028501	0.219461	0.00355421	0.230861	-0.0398176	0.885084	4.93218e-05	0.912677	0.00362414	0.0875584	0.00567883	0.323263	-0.0305273	0.0875584	0.000190098	0.365189	-0.0271323	0.284464	0.0284525	0.303334	0.00708665	0.249052	0.00258905	0.0729333	0.0592166	0.595269	0.533504	0.80345	0.881328	0.609879
Sutterellaceae	220	295	1.87794	1.75266	0.1995	0.00320661	0.207285	0.0555693	0.181887	0.00347131	0.385561	0.0382353	0.117352	0.0221986	0.161565	0.114678	0.574159	0.0022303	0.504719	0.00266735	0.0907832	0.0067315	0.155338	0.0469998	0.604918	0.000631777	0.666084	0.014162	0.797205	0.000128834	0.673123	0.0130073	0.797205	0.00484532	0.0191699	0.0699962	0.0384693	0.0022303	0.0476813	0.0153658	0.727065	0.000237676	0.380849	0.0288652	0.595269	0.533504	0.577167	0.760657	0.821464
Staphylococcaceae	220	295	0.207113	0.263741	0.201966	0.00317173	0.125861	0.0674476	0.647253	0.000408464	0.982141	0.000986375	0.363342	0.0132348	0.228666	0.0986194	0.399959	0.00368091	0.623875	0.00184129	0.223521	0.0034924	0.0590895	0.0708264	0.0733805	0.00754104	0.0251117	0.0833327	0.948608	8.10624e-06	0.965817	-0.00150853	0.948608	0.00263571	0.389323	0.0291848	0.262163	0.00368091	0.573651	0.00389077	0.32246	0.00190831	0.0898965	-0.0633236	0.595269	0.503443	0.80345	0.988115	0.897937
Peptococcaceae.1	220	295	0.374186	0.440765	0.231006	0.00279541	0.239019	0.0518843	0.252161	0.00255534	0.281936	0.0474134	0.0568632	0.0158151	0.0944643	0.137001	0.427039	0.0034182	0.500516	0.00269993	0.114099	0.00587761	0.0878686	-0.0625441	0.29983	0.00253503	0.26446	-0.040555	0.440587	0.00115982	0.355459	0.0315209	0.440587	0.0102905	0.083286	-0.0573002	0.0422285	0.0034182	0.03428	0.0167745	0.240729	0.0026819	0.316203	-0.0365389	0.646818	0.581959	0.628495	0.717655	0.609879
Propionibacteriaceae	220	295	0.827544	0.753728	0.261604	0.002456	0.371409	0.0393872	0.345794	0.0017328	0.187899	0.058026	0.381332	0.00419829	0.26503	0.09131	0.172873	0.00703828	0.187527	0.00651707	0.635127	0.000531552	0.604985	-0.0174611	0.711476	0.000322988	0.357285	-0.0308068	0.0729274	0.00625522	0.451244	-0.023725	0.0729274	0.00351789	0.550534	0.0182419	0.660776	0.00703828	0.709499	0.00270037	0.139376	0.00425402	0.539443	0.0206546	0.648255	0.770329	0.774579	0.526117	0.897937
Porphyromonadaceae	220	295	2.50497	2.43374	0.264374	0.00242769	0.412503	0.0361113	0.681874	0.000327798	0.640989	0.0205484	0.507644	0.00591917	0.927426	0.00746189	0.0161124	0.0164751	0.0157024	0.0160954	0.915566	2.65413e-05	0.457575	-0.0243716	0.0192244	0.0128587	0.0141681	-0.0797796	0.556078	0.000675949	0.122061	0.0471939	0.556078	7.49503e-05	0.883304	0.004352	0.0636463	0.0164751	0.00817596	0.0227672	0.395483	0.00140782	0.486198	0.0227186	0.648255	0.801981	0.80345	0.897384	0.897937
Burkholderiaceae	220	295	0.937969	0.863114	0.275134	0.00232115	0.348652	0.0412983	0.0603033	0.00686224	0.0171652	0.105014	0.492878	0.00293771	0.533115	0.0510592	0.0182541	0.0159811	0.0256635	0.0142055	0.814493	0.000129986	0.993406	-0.000290438	0.262067	0.00296561	0.10367	-0.0544503	0.0888565	0.00563279	0.21155	-0.0390803	0.0888565	0.00176763	0.643265	0.0140601	0.170157	0.0159811	0.084819	0.0128708	0.965533	3.6434e-06	0.313227	0.0337137	0.648255	0.762966	0.482426	0.161291	0.897937
Rikenellaceae	220	295	1.89599	1.79962	0.277824	0.00229532	0.265391	0.0490773	0.269355	0.00237771	0.220284	0.054014	0.289866	0.0121324	0.365575	0.0741236	0.00228977	0.0241672	0.00707605	0.0191542	0.0107749	0.0152359	0.00847127	-0.0869389	0.00121454	0.024415	0.00297707	-0.0972592	0.00859125	0.0133845	0.0193814	0.0717957	0.00859125	0.0145378	0.0167413	-0.0712506	0.0253325	0.0241672	0.0165186	0.0198492	0.109744	0.00497859	0.238451	0.0386874	0.648255	0.619245	0.628495	0.587424	0.897937
Enterococcaceae	220	295	0.477142	0.417894	0.304077	0.00205881	0.53678	0.0272186	0.507395	0.000857067	0.330813	0.0428525	0.907793	9.8491e-05	0.826766	0.017929	0.948472	0.000212868	0.803732	0.000853109	0.952394	8.41597e-06	0.349457	0.0330574	0.151481	0.004846	0.202457	0.0446508	0.787081	0.000142342	0.785306	0.00896924	0.787081	0.00113494	0.746737	0.0103102	0.502942	0.000212868	0.535633	0.00425552	0.905649	2.74122e-05	0.380274	0.0308518	0.681132	0.853561	0.80345	0.741021	0.959817
Micrococcaceae	220	295	0.505696	0.564113	0.322766	0.0019059	0.182251	0.0587767	0.00493751	0.0153006	0.00392113	0.127104	0.0782136	0.0127854	0.187888	0.107881	0.742958	0.00119492	0.860821	0.000585254	0.724251	0.000293831	0.386832	0.0304418	0.192493	0.00400242	0.219393	0.042836	0.79117	0.000136799	0.960747	-0.00161819	0.79117	0.00010686	0.913391	-0.00345896	0.589329	0.00119492	0.691299	0.00285224	0.31435	0.00197329	0.238112	-0.041234	0.687114	0.533504	0.0826267	0.0731943	0.625709
Bacillaceae.1	220	295	0.926327	0.851386	0.331287	0.00183998	0.354234	0.0408224	0.58148	0.000592697	0.561172	0.0256064	0.394597	0.00511653	0.389113	0.0705545	0.491823	0.0028516	0.449704	0.00311687	0.0236175	0.0120228	0.0175603	-0.0810279	0.135055	0.00525982	0.0769158	-0.0598523	0.619224	0.000481756	0.725984	-0.0111379	0.619224	0.000456105	0.0626175	-0.0573565	0.257717	0.0028516	0.133331	0.0108699	0.392232	0.0014273	0.675341	0.014223	0.687114	0.762966	0.80345	0.881328	0.897937
Ruminococcaceae	220	295	3.24786	3.30311	0.360157	0.00163251	0.174386	0.0598514	0.195825	0.00325954	0.16345	0.0614077	0.257339	0.0205898	0.330728	0.0796824	0.448855	0.00321837	0.481661	0.00284951	0.138967	0.00515634	0.00426899	-0.0937146	0.124955	0.00554322	0.0352169	-0.0684872	0.540696	0.000729981	0.0435065	-0.0616149	0.540696	0.00881772	0.000448447	-0.103883	0.557455	0.00321837	0.018141	0.0194575	0.765303	0.000173871	0.212595	-0.0406559	0.720313	0.533504	0.577167	0.481747	0.897937
Bifidobacteriaceae	220	295	0.893856	0.965169	0.380151	0.00150172	0.513636	0.0287828	0.119353	0.00472207	0.0790146	0.0773977	0.0223862	0.0444427	0.0132646	0.20289	0.00273968	0.0234625	0.00538336	0.0202011	0.669975	0.00042879	0.39432	0.0292114	0.166702	0.0045054	0.175285	0.0460856	0.16424	0.00376799	0.361047	-0.0291519	0.16424	0.000140747	0.353851	0.0286912	0.6919	0.0234625	0.540358	0.0042092	0.0926599	0.00550197	0.460219	-0.0251906	0.729513	0.853561	0.514134	0.404995	0.417876
Actinomycetaceae	220	295	0.769486	0.719777	0.399853	0.001382	0.415312	0.0358948	0.924733	1.74148e-05	0.812261	0.010466	0.683968	0.00117042	0.695215	0.0320965	0.207714	0.00630437	0.185956	0.00654972	0.569671	0.00076295	0.718574	-0.0122108	0.785492	0.000174898	0.847855	0.00645198	0.580981	0.000594266	0.87991	-0.00478041	0.580981	0.000630859	0.928484	0.00275764	0.663565	0.00630437	0.758717	0.00229688	0.657184	0.000384243	0.515646	0.0219523	0.729513	0.801981	0.958983	0.9678	0.941408
Brucellaceae	220	295	0.417084	0.377947	0.414251	0.00129977	0.680713	0.0181324	0.108217	0.00502162	0.157783	0.0622452	0.910411	0.000118625	0.949713	0.00516664	0.0387395	0.0129969	0.127377	0.00801693	0.0761024	0.00740159	0.0605549	0.0667021	0.0120744	0.0147657	0.0170244	0.0840948	0.031032	0.00903443	0.0579719	-0.062629	0.031032	0.0029759	0.135634	0.047808	0.540645	0.0129969	0.342449	0.00650381	0.843072	7.6466e-05	0.592256	0.0189148	0.729513	0.869534	0.505013	0.481747	0.959817
Rhizobiaceae	220	295	0.590822	0.536479	0.417831	0.00127997	0.741662	0.0145263	0.717366	0.000255637	0.988115	0.000656394	0.870028	0.000190986	0.710344	0.0304258	0.811756	0.000838904	0.652212	0.00166808	0.314046	0.00239049	0.308971	-0.0360042	0.367338	0.00191705	0.206833	-0.044295	0.220456	0.00292527	0.831808	-0.00705018	0.220456	0.00218706	0.621187	0.015905	0.902057	0.000838904	0.9683	0.000497934	0.858912	6.16535e-05	0.5437	0.0215243	0.729513	0.902892	0.80345	0.988115	0.955325
Xanthobacteraceae	220	295	0.290265	0.330202	0.447219	0.00112657	0.790173	0.0117251	0.190954	0.00333149	0.111359	0.070157	0.848688	0.000201283	0.986917	0.00134335	0.905439	0.000399662	0.526242	0.00250465	0.415735	0.00156275	0.363507	-0.0336027	0.771215	0.000199642	0.242347	-0.0428667	0.439741	0.00116412	0.824237	0.00768523	0.439741	0.00296618	0.385389	0.0291078	0.431693	0.000399662	0.405797	0.00567195	0.490567	0.000926948	0.855636	-0.00673124	0.729513	0.915047	0.577167	0.459329	0.955325
Corynebacteriaceae	220	295	0.350769	0.313083	0.453128	0.00109757	0.479653	0.031148	0.000400126	0.0241553	0.00120068	0.142715	0.572899	0.0034763	0.721837	0.0291651	0.861345	0.000600463	0.962983	0.000147329	0.970658	3.19475e-06	0.863226	0.00627395	0.335006	0.00219227	0.766891	0.0106957	0.176014	0.00356623	0.967708	-0.00138383	0.176014	0.000213879	0.116963	-0.0516379	0.272507	0.000600463	0.435393	0.00532026	0.263479	0.0024368	0.638521	-0.0170488	0.729513	0.839393	0.0112035	0.033619	0.904002
Moraxellaceae	220	295	0.351559	0.391278	0.455946	0.00108396	0.197063	0.0568427	0.647356	0.000408209	0.713547	0.0161762	0.84833	0.000311394	0.775125	0.0234037	0.535505	0.0025101	0.483784	0.00283237	0.118809	0.0057284	0.0496016	-0.0715258	0.273166	0.00283135	0.244603	-0.0420387	0.282463	0.00225151	0.743106	-0.011116	0.282463	0.00400117	0.0523564	-0.0637204	0.0324191	0.0025101	0.0565705	0.0146305	0.76716	0.000171049	0.274364	-0.0395962	0.729513	0.533504	0.80345	0.92927	0.955325
Acidaminococcaceae	220	295	1.71621	1.65023	0.514068	0.000830442	0.964095	0.00198364	0.0849774	0.00577261	0.100677	0.0723368	0.186105	0.0155654	0.208403	0.103057	0.552741	0.00238293	0.179005	0.00669756	0.580003	0.000722832	0.519172	0.0213695	0.313737	0.00239354	0.395578	-0.0279236	0.856004	6.42493e-05	0.563615	0.0178549	0.856004	0.000396036	0.349041	0.0280804	0.0247898	0.00238293	0.0140943	0.0205111	0.31945	0.00193217	0.672171	0.0139847	0.765121	0.986394	0.505013	0.459329	0.897937
Fusobacteriaceae	220	295	0.850439	0.903313	0.525612	0.000785773	0.453499	0.0330311	0.716516	0.000257246	0.319742	0.0438444	0.716732	0.00071081	0.920454	0.00818104	0.174583	0.00699896	0.17024	0.00689232	0.0293884	0.011141	0.0843284	0.0587614	0.064803	0.00801957	0.0474064	0.0669281	0.712872	0.00026421	0.74673	0.010256	0.712872	0.0097421	0.0632197	0.0571582	0.0788858	0.00699896	0.0518712	0.015004	0.679202	0.000333654	0.44639	-0.0258297	0.765121	0.839393	0.80345	0.741021	0.941408
Clostridiales_Incertae.Sedis.XIII	220	295	0.540009	0.506765	0.530942	0.000765734	0.60393	0.0228591	0.0727602	0.0062625	0.123291	0.0679092	0.929683	6.3893e-05	0.798797	0.0208826	0.0121799	0.0175819	0.00795341	0.0187062	0.373823	0.00186583	0.323594	0.0347597	0.0290456	0.0111882	0.164151	0.0485757	0.096393	0.0053791	0.099337	0.053898	0.096393	0.000280304	0.502266	0.0212925	0.831925	0.0175819	0.779845	0.00212585	0.0884069	0.00564865	0.433348	0.0273877	0.765121	0.867182	0.505013	0.459329	0.959817
Chitinophagaceae	220	295	0.809167	0.765373	0.532852	0.000758637	0.548718	0.0264252	0.382035	0.0014899	0.313273	0.0444344	0.696751	0.00117149	0.654554	0.0366561	0.962407	0.000154185	0.955198	0.000179034	0.932004	1.71903e-05	0.97524	-0.00106098	0.598029	0.00065617	0.502953	-0.0224683	0.287328	0.00220653	0.983113	-0.000676578	0.287328	0.0136272	0.0499883	0.0600555	0.277302	0.000154185	0.251527	0.00797131	0.903123	2.89069e-05	0.597062	0.0178466	0.765121	0.853561	0.80345	0.741021	0.941408
Sphingomonadaceae	220	295	0.497896	0.463824	0.567438	0.000637821	0.702526	0.0168291	0.686953	0.000316835	0.934259	0.00363486	0.860161	0.000179239	0.878217	0.012553	0.719347	0.00132472	0.583692	0.00210084	0.591308	0.000680537	0.960106	-0.00178543	0.541876	0.000878184	0.63671	-0.016609	0.868261	5.3681e-05	0.842248	0.00661646	0.868261	0.00336404	0.395285	0.0274052	0.252106	0.00132472	0.286618	0.00735624	0.514475	0.000828836	0.331444	0.0344683	0.788916	0.874254	0.80345	0.988115	0.955325
Peptostreptococcaceae	220	295	1.08837	1.1352	0.59125	0.000562566	0.683205	0.0179827	0.0953499	0.0054129	0.0795526	0.0772591	0.0220267	0.0207458	0.114851	0.129173	0.0296019	0.0140648	0.0226146	0.0146924	0.563024	0.000789524	0.438437	0.026151	0.310693	0.0024238	0.389621	0.0287914	0.573979	0.000616531	0.950629	0.00195053	0.573979	0.00075809	0.741074	0.0100542	0.895054	0.0140648	0.964159	0.000542847	0.437024	0.001178	0.85202	-0.00626317	0.788916	0.869534	0.505013	0.404995	0.417876
Erysipelotrichaceae	220	295	2.20005	2.23402	0.600566	0.00053477	0.580589	0.0243471	0.899939	3.08488e-05	0.937971	0.00342918	0.350665	0.00949208	0.270113	0.0903451	0.0494062	0.0120304	0.19725	0.00632089	0.219715	0.00355031	0.147837	-0.0474893	0.269451	0.00287553	0.336052	-0.0313069	0.805854	0.00011786	0.782261	0.00844545	0.805854	0.000988102	0.190842	-0.0387386	0.442336	0.0120304	0.565455	0.00396794	0.134059	0.00437064	0.828988	-0.00705599	0.788916	0.855605	0.958983	0.988115	0.897937
Eubacteriaceae	220	295	0.560693	0.535772	0.606598	0.000517248	0.905293	0.00524278	0.917424	2.09743e-05	0.915119	0.00469666	0.0614201	0.0127918	0.229477	0.0984476	0.0340403	0.0135104	0.0544602	0.0113039	0.387682	0.00176043	0.382239	-0.0302667	0.132777	0.00532165	0.165198	-0.0476622	0.225906	0.00285729	0.731852	0.0110565	0.225906	0.00501894	0.622501	-0.0154124	0.0311902	0.0135104	0.0424857	0.0158599	0.131525	0.00442804	0.65004	0.0156424	0.788916	0.956536	0.958983	0.988115	0.609879
Bacillales_Incertae.Sedis.XI	220	295	0.709001	0.739242	0.643078	0.000418916	0.642411	0.0204608	0.243374	0.00265197	0.37057	0.0394563	0.232173	0.00606638	0.517502	0.0530208	0.226336	0.00596097	0.209782	0.00608177	0.137005	0.00520782	0.0895424	-0.0584421	0.719635	0.000304186	0.501242	-0.0229634	0.510867	0.000843139	0.360441	0.0293327	0.510867	0.00211888	0.206426	-0.0393059	0.365802	0.00596097	0.388589	0.00588634	0.954925	6.2338e-06	0.667126	-0.0147477	0.788916	0.869534	0.628495	0.760657	0.897937
Carnobacteriaceae	220	295	0.598071	0.624874	0.646892	0.000409361	0.656818	0.0195786	0.137467	0.0042953	0.117106	0.069052	0.367194	0.00769947	0.337362	0.0785963	0.42192	0.00346658	0.535894	0.00243383	0.261864	0.00296814	0.317669	-0.0347194	0.541884	0.000878148	0.393183	-0.0294208	0.587289	0.000574659	0.417656	-0.026185	0.587289	0.00148935	0.657134	-0.013909	0.458486	0.00346658	0.355892	0.00631689	0.322724	0.00190623	0.325397	-0.0339522	0.788916	0.869534	0.549869	0.459329	0.897937
Verrucomicrobiaceae	220	295	1.05647	1.01466	0.648038	0.000406518	0.579922	0.02439	0.43224	0.00120278	0.383823	0.0383753	0.190071	0.0115846	0.138654	0.121314	0.539327	0.00248156	0.468244	0.00295954	0.0128566	0.014507	0.00346553	-0.100165	0.0117793	0.0148678	0.00324227	-0.100029	0.142603	0.00418563	0.318311	0.0317484	0.142603	0.0132684	0.00639242	-0.0841675	0.0135486	0.00248156	0.0118654	0.0212267	0.108315	0.00501885	0.248517	0.0392315	0.788916	0.855605	0.80345	0.760657	0.897937
Burkholderiales_incertae_sedis	220	295	0.298232	0.279054	0.672784	0.000347964	0.986394	0.000751471	0.16323	0.00378606	0.131237	0.0665052	0.35257	0.0125039	0.566845	0.0469178	0.92803	0.000300521	0.846389	0.000651259	0.234545	0.00333111	0.262347	-0.041176	0.0274026	0.0114225	0.0476467	-0.0721349	0.64986	0.00040202	0.250454	0.0394112	0.64986	8.0824e-06	0.999261	4.11082e-05	0.193409	0.000300521	0.192575	0.00920695	0.450652	0.00110965	0.873835	0.00583034	0.801615	0.986394	0.571306	0.459329	0.897937
Coriobacteriaceae	220	295	2.38624	2.41243	0.694715	0.000300498	0.884345	0.00640986	0.224085	0.00287978	0.0277289	0.0969921	0.31321	0.0133486	0.37101	0.0732871	0.930217	0.000291054	0.87467	0.000522946	0.184711	0.00414558	0.105461	0.0531102	0.426862	0.00148967	0.647566	-0.0148794	0.369312	0.0015714	0.19771	-0.0393253	0.369312	0.00513009	0.13749	0.0439738	0.0516075	0.000291054	0.0445182	0.01566	0.474895	0.000995725	0.620679	0.0161511	0.810501	0.952372	0.627437	0.21679	0.897937
Leptotrichiaceae	220	295	0.255822	0.27419	0.709904	0.00026996	0.825253	0.00972936	0.424737	0.00124249	0.478688	0.0312165	0.739678	0.000741923	0.728296	0.0284596	0.639354	0.00179837	0.455908	0.00306352	0.0504711	0.00899293	0.0609913	-0.0703863	0.136518	0.00522075	0.0663733	-0.0683933	0.556987	0.000672843	0.113669	0.0553767	0.556987	0.00309145	0.129459	-0.0514467	0.555711	0.00179837	0.686984	0.00288852	0.122598	0.00464054	0.665886	-0.0161649	0.811318	0.915047	0.80345	0.86596	0.941408
Clostridiaceae.1	220	295	0.504591	0.481535	0.735897	0.000221957	0.775352	0.0125754	0.0176301	0.0109301	0.03097	0.0950689	0.980271	5.61105e-06	0.690228	0.0326501	0.138793	0.00791528	0.0153908	0.0161724	0.121289	0.00565243	0.184264	0.0475153	0.223064	0.00349928	0.269892	0.0391552	0.788777	0.000140029	0.435109	0.0260672	0.788777	0.000185601	0.88186	0.00481919	0.127482	0.00791528	0.168488	0.00981584	0.399904	0.00138171	0.524632	0.0227115	0.824205	0.915047	0.164547	0.21679	0.980271
Streptococcaceae	220	295	1.94915	1.96273	0.819587	0.000101495	0.833347	0.00927183	0.00590191	0.0146814	0.0124476	0.110128	0.814785	0.000414694	0.911932	0.0090609	0.599152	0.0020592	0.825061	0.000750881	0.620688	0.000578111	0.751318	-0.0104035	0.304174	0.00248993	0.452171	-0.024459	0.344207	0.00174423	0.574458	-0.0171436	0.344207	0.00158159	0.737386	0.00993211	0.698048	0.0020592	0.73729	0.00247146	0.304043	0.0020591	0.936037	-0.00262639	0.896018	0.915047	0.0826267	0.161291	0.955325
Bacteroidaceae	220	295	3.51267	3.50131	0.844167	7.53888e-05	0.98042	0.00108149	0.14857	0.00406367	0.0172812	0.104905	0.270116	0.0306623	0.620984	0.0405074	0.475282	0.00298887	0.194624	0.00637291	0.976268	2.08968e-06	0.41972	-0.0264704	0.0381208	0.0101012	0.00171293	-0.101982	0.423282	0.00125031	0.157651	0.0431277	0.423282	0.00140676	0.797781	0.00759064	0.164712	0.00298887	0.30911	0.00699657	0.170892	0.00365205	0.647236	0.0149315	0.896018	0.986394	0.554661	0.161291	0.897937
Lactobacillaceae	220	295	0.310498	0.320499	0.848017	7.16647e-05	0.638677	0.0206908	4.02561e-05	0.0323609	4.18842e-05	0.180528	0.733122	0.000739987	0.41741	0.0664334	0.811059	0.000842358	0.972814	0.00010766	0.19973	0.00387522	0.0624399	0.0691692	0.68038	0.000400624	0.541296	-0.022498	0.466321	0.00103494	0.450837	-0.0259632	0.466321	0.00856631	0.0111922	0.0846668	0.0102264	0.000842358	0.00210146	0.0283115	0.382528	0.00148682	0.663422	-0.0160207	0.896018	0.869534	0.00225434	0.00234552	0.941408
Neisseriaceae	220	295	0.281858	0.289486	0.878259	4.57808e-05	0.470054	0.0318323	0.664988	0.000365826	0.908126	0.00508525	0.942677	3.20181e-05	0.646327	0.0375922	0.575549	0.00222059	0.465591	0.00298167	0.89177	4.37152e-05	0.66396	0.0162369	0.731555	0.000277857	0.995899	0.000206154	0.373869	0.00154176	0.262116	0.0389508	0.373869	0.000110935	0.543016	0.0204816	0.0968213	0.00222059	0.0231198	0.0184398	0.226402	0.00285119	0.374973	-0.0329371	0.900075	0.839393	0.80345	0.988115	0.959817
Lachnospiraceae	220	295	3.61481	3.60818	0.884003	4.15327e-05	0.548635	0.0264306	0.565128	0.000645456	0.766992	0.013057	0.422791	0.010592	0.870794	0.0133248	0.295022	0.00490024	0.140326	0.00764169	0.626897	0.000557794	0.116052	0.0515441	0.128458	0.00544212	0.900781	-0.0040651	0.995893	5.17082e-08	0.799525	-0.00775781	0.995893	0.000898568	0.27584	0.0322583	0.205427	0.00490024	0.688166	0.00287857	0.1646	0.00376158	0.413099	0.0266985	0.900075	0.853561	0.80345	0.954056	0.897937
Xanthomonadaceae	220	295	0.97119	0.969465	0.982689	9.18661e-07	0.803321	0.0109745	0.681456	0.000328709	0.606262	0.0227119	0.594848	0.00157768	0.469717	0.0592255	0.615777	0.00194928	0.571432	0.00218359	0.441414	0.00139832	0.513125	-0.0220928	0.218742	0.0035653	0.1406	-0.049349	0.375056	0.00153413	0.463758	-0.0231508	0.375056	0.00150396	0.475221	0.0218903	0.662498	0.00194928	0.740663	0.00244388	0.660947	0.000375296	0.944973	-0.00233951	0.982689	0.915047	0.80345	0.881328	0.904002
Supplemental Table 6	Pvalues for Genus
names	sampleSizeCase	sampleSizeControl	meanCase	meanControl	pValuesCaseControl	rSquaredCaseControl	pValuesCaseControlWilcox	rSquaredCaseControlWilcox	pValuesSex	rSquaredSex	pValuesSexWilcox	rSquaredSexWilcox	pValuesticLocation	rSquaredticLocation	pValuesTicLocationWilcox	rSquaredTicLocationWilcox	pValuesWBO	rSquaredWBO	pValuesWBOKruskalWallis	effectSizeWBOKruskalWallis	pValuesWaist	rSquaredWaist	pValuesWaistKendall	effectSizeWaistKendall	pValuesWHR	rSquaredWHR	pValuesWHRKendall	effectSizeWHRKendall	pValuesAge	rSquaredAge	pValuesAgeKendall	effectSizeAgeKendall	pValuesBMI	rSquaredBMI	pValuesBMIKendall	effectSizeBMIKendall	pValuesBMICAT	rSquaredBMICAT	pValuesBMICATKruskalWallis	effectSizeBMICATKruskalWallis	pValuesTicsCount	rSquaredTicsCount	pValuesTicsCountKendall	effectSizeTicsCountKendall	caseControlAdjust	caseControlWilcoxAdjust	pValuesSexAdjust	pValuesSexWilcoxAdjust	pValuesticLocationAdjust
Hespellia	220	293	0.746931	0.576039	0.00419724	0.0159275	0.0092214	0.114958	0.00158543	0.019353	0.00260608	0.132928	0.243608	0.00781621	0.323182	0.0809353	0.376647	0.00393746	0.312657	0.00454903	0.421275	0.00153323	0.31654	0.0348825	0.387141	0.00177281	0.311557	0.0349467	0.330953	0.00184973	0.188839	0.042528	0.330953	0.005474	0.257648	-0.035556	0.55581	0.00393746	0.727409	0.00256249	0.00894882	0.0132957	0.00303674	0.102463	0.228506	0.347452	0.0361479	0.0495156	0.788918
Desulfovibrio	220	293	0.54079	0.355989	0.00748758	0.0139123	0.0121913	0.110667	0.41368	0.00130805	0.491441	0.0303767	0.0721104	0.0108478	0.187041	0.108088	0.963916	0.00014848	0.621483	0.00186354	0.923582	2.1829e-05	0.593916	-0.0197746	0.375384	0.00186247	0.231958	-0.0439408	0.166581	0.00374117	0.265032	0.0384365	0.166581	1.46313e-06	0.80343	-0.0083394	0.627937	0.00014848	0.572309	0.00391865	0.00500518	0.0153126	0.0124414	0.0920637	0.228506	0.347452	0.733288	0.737162	0.527151
Pseudomonas	220	293	1.76225	1.5322	0.0101116	0.0128745	0.0119922	0.110924	0.932021	1.42534e-05	0.794652	0.0114914	0.554439	0.00217328	0.660269	0.0360086	0.6768	0.00157605	0.825506	0.000751712	0.428466	0.00148638	0.53573	-0.0204958	0.0986465	0.00644954	0.0915513	-0.0553528	0.292609	0.00216724	0.4465	-0.0234567	0.292609	0.00356553	0.424045	0.0238914	0.520907	0.00157605	0.519074	0.00443754	0.0507712	0.00744677	0.00734651	0.0882112	0.228506	0.347452	0.974775	0.953582	0.915875
Escherichia.Shigella	220	293	2.24082	1.97295	0.0103406	0.0127974	0.00843342	0.116303	0.0243766	0.00987768	0.0188574	0.103682	0.712482	0.0010927	0.651138	0.0370441	0.168592	0.00716723	0.149667	0.00742072	0.0377606	0.0101868	0.0232426	0.0746512	0.0157746	0.0137312	0.00657988	0.088633	0.883619	4.19738e-05	0.773267	-0.00882212	0.883619	0.00407785	0.157163	0.0419824	0.312016	0.00716723	0.344107	0.00650577	0.145488	0.00414209	0.00632608	0.089236	0.228506	0.347452	0.231578	0.179146	0.93561
Anaerostipes	220	293	1.4682	1.65932	0.0108902	0.0126193	0.0233329	0.100132	0.148089	0.00408921	0.161538	0.0618079	0.615454	0.00188231	0.434122	0.0640768	0.132118	0.00814467	0.0666975	0.0105618	0.0515715	0.00895047	0.0567058	-0.0631358	0.00274186	0.0210603	0.00963079	-0.0850476	0.422586	0.00125898	0.10607	-0.049748	0.422586	0.00528178	0.089209	-0.0507431	0.159609	0.00814467	0.114104	0.0116088	0.523689	0.0007962	0.0251656	-0.0736132	0.228506	0.37985	0.51158	0.537038	0.93561
Lachnospira	220	293	0.259305	0.360049	0.0120266	0.0122784	0.063413	0.081957	0.0377	0.00842367	0.0608063	0.0827789	0.539285	0.00215396	0.496168	0.0557513	0.307849	0.00474887	0.183097	0.00663569	0.549868	0.00084793	0.905545	-0.00430157	0.723401	0.000297126	0.879641	0.0054393	0.341783	0.00176872	0.0831255	0.0581194	0.341783	0.00404299	0.797912	-0.00833739	0.851937	0.00474887	0.775876	0.00216637	0.743086	0.000210424	0.209844	-0.0449339	0.228506	0.551626	0.287457	0.344638	0.904096
Campylobacter	220	293	0.302048	0.196352	0.0159397	0.0113155	0.0636789	0.0818747	0.272242	0.00235845	0.395267	0.037533	0.589737	0.00267503	0.638563	0.03848	0.219143	0.00611469	0.029365	0.0137398	0.950142	9.27591e-06	0.67211	0.0158808	0.696612	0.0003606	0.762713	0.0112373	0.0731643	0.00626932	0.478668	-0.0248003	0.0731643	0.00839435	0.120546	0.0526882	0.256813	0.00611469	0.208656	0.0088732	0.838797	8.10642e-05	0.128175	0.0568809	0.259589	0.551626	0.68309	0.720508	0.933751
Elizabethkingia	220	293	0.459337	0.338365	0.0222871	0.0101794	0.0393754	0.0909619	0.662649	0.000372744	0.867711	0.00735411	0.674264	0.0011356	0.533017	0.0510716	0.138915	0.00794362	0.364178	0.00395339	0.66286	0.000450831	0.938236	0.0028304	0.901064	3.66654e-05	0.937948	-0.00281963	0.858457	6.22994e-05	0.226328	0.0409943	0.858457	0.000336175	0.308703	0.0334407	0.85918	0.00794362	0.533846	0.00428985	0.0101062	0.0128763	0.0051111	0.101335	0.304349	0.498755	0.859454	0.972493	0.93561
Bilophila	220	293	1.44463	1.25158	0.0240276	0.00992618	0.0266561	0.0978616	0.673225	0.000348329	0.97581	0.00133874	0.326407	0.0105147	0.455345	0.0611585	0.00800534	0.0193166	0.00593387	0.0199054	0.178941	0.00427647	0.296173	0.0352309	0.831019	0.00010803	0.797098	-0.00860639	0.00539585	0.0150506	0.00225699	0.0956364	0.00539585	0.000261794	0.28837	0.0322579	0.134552	0.0193166	0.0558856	0.0147402	0.0116256	0.0123948	0.0156329	0.0808613	0.304349	0.37985	0.859454	0.98983	0.788918
Variovorax	220	293	1.40714	1.26573	0.0380174	0.00839598	0.0257768	0.0984374	0.690945	0.000309579	0.66399	0.0191797	0.267035	0.00859041	0.254539	0.0933428	0.0202925	0.0156241	0.0133665	0.0167792	0.673128	0.000422129	0.610163	0.0168396	0.450965	0.00134719	0.500484	0.0220619	0.101416	0.0052421	0.490358	-0.0211869	0.101416	0.00620454	0.145379	0.0433703	0.549766	0.0156241	0.452547	0.00514535	0.145075	0.00415059	0.0115967	0.0827999	0.397939	0.37985	0.859454	0.865279	0.788918
Mesorhizobium	220	293	0.974972	0.783044	0.0383977	0.0083631	0.0816621	0.0768724	0.293111	0.00216274	0.404336	0.0368177	0.862033	0.0001764	0.913253	0.00892443	0.597565	0.00207821	0.297396	0.00474436	0.387183	0.00177249	0.469913	-0.0252771	0.128479	0.00546728	0.124063	-0.0533297	0.944243	9.58145e-06	0.393422	0.0280326	0.944243	0.0074854	0.131988	0.0479962	0.704043	0.00207821	0.658547	0.00314268	0.087022	0.00572033	0.0418234	0.0714023	0.397939	0.551626	0.68309	0.720508	0.93561
Clostridium.IV	220	293	0.917318	1.03923	0.0760961	0.00614435	0.0679577	0.0805884	0.0776353	0.00608079	0.0568259	0.0840922	0.638504	0.00138695	0.642323	0.0380495	0.00823443	0.0192048	0.00757636	0.0189658	0.288197	0.00267264	0.369973	-0.0302362	0.000802651	0.0263028	0.000529848	-0.115851	0.176813	0.00356699	0.404829	0.0260402	0.176813	0.00905153	0.217137	-0.0374229	0.14191	0.0192048	0.232813	0.00836443	0.994937	7.88871e-08	0.111868	-0.0530801	0.520895	0.551626	0.421449	0.344638	0.93561
Lachnoanaerobaculum	220	293	0.274402	0.217149	0.0819615	0.00590915	0.0734539	0.0790304	0.550762	0.000697022	0.888559	0.0061868	0.369259	0.00278824	0.948667	0.00527433	0.486304	0.00290857	0.041817	0.0123717	0.719079	0.000306897	0.647954	0.016523	0.358969	0.00199444	0.305077	0.0367833	0.406255	0.00135018	0.975701	-0.0010366	0.406255	0.00413304	0.709895	-0.0121732	0.344457	0.00290857	0.8257	0.00176267	0.166961	0.00373447	0.0345485	0.0761291	0.520895	0.551626	0.826143	0.972493	0.825402
Haemophilus	220	293	1.10638	1.24891	0.0912854	0.00557024	0.133689	0.0662139	0.379887	0.00150927	0.388495	0.0380737	0.795785	0.000457038	0.893013	0.011018	0.057569	0.0114682	0.0627298	0.0107998	0.936025	1.5285e-05	0.786529	0.00914935	0.372765	0.00188298	0.441942	0.0257372	0.798773	0.000127303	0.669474	0.0133739	0.798773	0.000386853	0.337567	0.029128	0.414206	0.0114682	0.467102	0.00498387	0.0445162	0.00787649	0.0503935	-0.0654504	0.520895	0.564043	0.698503	0.720508	0.93561
Prevotella	220	293	1.32599	1.15541	0.0920466	0.00554424	0.0822601	0.0767222	0.106143	0.00510101	0.240623	0.0518083	0.0137481	0.0287115	0.0637898	0.151857	0.197812	0.00652585	0.179958	0.00670306	0.230615	0.0034036	0.290645	0.0354819	0.705398	0.000339009	0.951552	0.00203378	0.939516	1.1278e-05	0.207823	0.0394078	0.939516	0.0112487	0.0114495	0.0766914	0.11346	0.00652585	0.0719244	0.0136434	0.357041	0.00166028	0.139703	0.0493574	0.520895	0.551626	0.471269	0.658355	0.261215
Lactovum	220	293	0.226638	0.27811	0.10283	0.00519915	0.136408	0.0657542	0.318284	0.0019491	0.232715	0.0526897	0.0321617	0.020796	0.0525424	0.158821	0.162916	0.00730459	0.443426	0.00318404	0.753209	0.000234501	0.849677	-0.00677619	0.655804	0.000471206	0.628212	-0.0171467	0.522702	0.000799992	0.512463	0.0217779	0.522702	0.000144984	0.796172	-0.00833463	0.919799	0.00730459	0.954529	0.000645085	0.116291	0.00482004	0.084832	-0.0611927	0.520895	0.564043	0.68309	0.658355	0.407381
Comamonas	220	293	0.296625	0.222486	0.103321	0.00518441	0.118915	0.0688468	0.978289	1.45069e-06	0.760097	0.0134817	0.725523	0.00126114	0.915801	0.00866133	0.0411768	0.0128057	0.59434	0.00203833	0.646984	0.000497443	0.62874	0.0180414	0.448432	0.00136232	0.534582	0.0229732	0.956498	5.8286e-06	0.415052	0.0284027	0.956498	0.00133291	0.424206	0.0269916	0.628919	0.0128057	0.758174	0.00231031	0.0576566	0.00703398	0.0286281	0.0814572	0.520895	0.564043	0.985414	0.92182	0.93561
Bradyrhizobium	220	293	0.598599	0.488132	0.106708	0.0050846	0.186536	0.058319	0.530338	0.000770992	0.431351	0.0347417	0.269023	0.00393764	0.765122	0.0244755	0.411622	0.00358004	0.143399	0.00758725	0.371603	0.00189215	0.297054	-0.0370962	0.17478	0.00435929	0.145875	-0.0512937	0.358545	0.00164993	0.641346	0.0155563	0.358545	0.00878386	0.267503	0.0359187	0.751895	0.00358004	0.938411	0.000802106	0.529312	0.000774845	0.14128	0.0524588	0.520895	0.60222	0.808176	0.720508	0.788918
Burkholderia	220	293	0.781494	0.677207	0.107912	0.00504997	0.154915	0.0627998	0.302843	0.00207743	0.148933	0.0637237	0.0902641	0.0118192	0.328742	0.0800103	0.0326605	0.0137295	0.0814217	0.00978753	0.418816	0.00154953	0.358954	0.031672	0.723723	0.000296404	0.878058	-0.00526271	0.172089	0.00364593	0.541856	-0.0194929	0.172089	0.000103961	0.50296	0.0207442	0.195931	0.0137295	0.116052	0.0115334	0.374055	0.0015466	0.0741776	0.0609318	0.520895	0.564043	0.68309	0.514589	0.601266
Abiotrophia	220	293	0.436152	0.502303	0.111771	0.00494172	0.133268	0.0662857	0.624028	0.000470499	0.741919	0.0145396	0.869286	0.0001251	0.93084	0.00710995	0.163687	0.00728566	0.13779	0.00774253	0.657255	0.000466972	0.978652	-0.000933809	0.601004	0.000648626	0.451937	-0.0257018	0.585377	0.000582832	0.475744	-0.0228342	0.585377	0.00124934	0.161345	-0.0434713	0.700005	0.00728566	0.596282	0.00369593	0.376848	0.00152862	0.238434	-0.0403163	0.520895	0.564043	0.859454	0.919334	0.93561
Butyricimonas	220	293	0.670521	0.555841	0.115685	0.00483603	0.163276	0.0615527	0.501732	0.000883588	0.668702	0.0188936	0.111968	0.0131979	0.127149	0.124969	0.00274058	0.0235549	0.00304165	0.0224706	0.916277	2.62181e-05	0.74281	-0.0119195	0.80022	0.000151923	0.669029	-0.0153932	0.00172056	0.0190638	0.0074091	0.0902424	0.00172056	0.00240586	0.605607	-0.0168934	0.00972251	0.0235549	0.0287832	0.0175836	0.319866	0.00193641	0.201468	0.0459918	0.520895	0.564043	0.794409	0.865279	0.662161
Parabacteroides	220	293	2.14705	2.02179	0.116461	0.00481556	0.352707	0.0410319	0.885589	4.05551e-05	0.428995	0.0349196	0.685299	0.00190134	0.759736	0.0250544	0.092955	0.00955263	0.134792	0.00782812	0.628561	0.000555046	0.896771	0.00428562	0.0279517	0.0113961	0.0259128	-0.0727792	0.389672	0.00144844	0.115807	0.0481947	0.389672	0.00136031	0.365978	0.0268733	0.0919711	0.00955263	0.103612	0.0120375	0.178335	0.00354208	0.341769	0.0311248	0.520895	0.770218	0.952426	0.720508	0.93561
Sutterella	220	293	1.19243	1.02039	0.119739	0.00473067	0.125629	0.0676203	0.461277	0.0010627	0.871472	0.00714319	0.0739861	0.0180392	0.220352	0.100405	0.0617236	0.0111898	0.0412226	0.0124271	0.0216089	0.0124415	0.0296682	0.0752482	0.321276	0.00233119	0.394583	0.0292198	0.735438	0.000223633	0.102239	0.052659	0.735438	0.0131696	0.00277734	0.0935015	0.00269563	0.0111898	0.0102472	0.0219192	0.52248	0.000800843	0.292606	0.0362324	0.520895	0.564043	0.762718	0.972493	0.527151
Paraprevotella	220	293	0.576254	0.467754	0.120132	0.00472066	0.0766757	0.078161	0.207245	0.00311086	0.370538	0.0395358	0.321149	0.00754423	0.149927	0.117952	0.130425	0.00819636	0.0599927	0.0109728	0.516536	0.00099785	0.464017	0.0266283	0.593306	0.000676427	0.780944	0.0100362	0.991481	2.23311e-07	0.777399	0.0096101	0.991481	0.00220551	0.2276	0.0397515	0.96078	0.00819636	0.935004	0.000834052	0.804678	0.00011979	0.113367	0.0574444	0.520895	0.551626	0.605793	0.720508	0.788918
Janthinobacterium	220	293	1.30805	1.18191	0.120416	0.00471344	0.148605	0.0637752	0.956265	5.89143e-06	0.981148	0.0010433	0.0455615	0.024479	0.0498066	0.160702	0.00046651	0.0305155	0.000321815	0.0310434	0.531282	0.000929436	0.507543	-0.0222984	0.430337	0.00147439	0.475906	0.0237861	0.0978963	0.0053519	0.394097	-0.0266482	0.0978963	0.000146639	0.722757	-0.0107598	0.540392	0.0305155	0.582626	0.00382204	0.199574	0.0032181	0.0580909	0.0632869	0.520895	0.564043	0.985414	0.98983	0.472183
Ruminococcus2	220	293	2.96638	2.87432	0.120999	0.0046987	0.0221313	0.101022	0.301987	0.00208479	0.0592824	0.083273	0.675686	0.002557	0.752351	0.0258502	0.55108	0.00240468	0.830062	0.000730146	0.195662	0.00396474	0.0523467	0.0637919	0.618468	0.000588266	0.0554143	0.0624517	0.380792	0.00150356	0.377124	0.0270144	0.380792	0.000359363	0.863716	-0.00509792	0.867296	0.00240468	0.858259	0.00149673	0.0719128	0.0063243	0.0324388	0.0698723	0.520895	0.37985	0.68309	0.344638	0.93561
Veillonella	220	293	1.21845	1.34642	0.12337	0.00463956	0.113477	0.0698804	0.225915	0.00286834	0.297886	0.0459603	0.761534	0.000768999	0.843864	0.016135	0.262508	0.00538935	0.328362	0.00435769	0.793355	0.000162789	0.878948	-0.00509968	0.710349	0.000327179	0.857302	0.00596801	0.972021	2.40978e-06	0.92542	0.00291411	0.972021	0.00247051	0.428074	0.0238661	0.42793	0.00538935	0.419527	0.00552781	0.273571	0.00234544	0.0733165	-0.0593961	0.520895	0.564043	0.628155	0.67918	0.93561
Anaerovorax	220	293	0.404008	0.337294	0.138984	0.00427911	0.160401	0.0619759	0.369105	0.00157892	0.47407	0.0316065	0.826973	0.000388588	0.931592	0.00703244	0.46631	0.00307769	0.257327	0.00530902	0.952982	8.24798e-06	0.967499	-0.00149057	0.596043	0.000666456	0.798008	-0.00921046	0.108155	0.00504301	0.153449	0.0479474	0.108155	0.0017428	0.903729	0.00394906	0.867493	0.00307769	0.927276	0.000905275	0.0363386	0.00854533	0.137701	0.0532645	0.565863	0.564043	0.691853	0.733804	0.93561
Moryella	220	293	0.120303	0.153184	0.151438	0.00402266	0.237178	0.0521896	0.853684	6.66198e-05	0.977423	0.00124948	0.503426	0.00136173	0.804098	0.0203208	0.095041	0.00946381	0.0343523	0.0131329	0.361671	0.00197215	0.662483	-0.0161723	0.597312	0.000661864	0.307954	-0.0374358	0.522725	0.000799902	0.289341	0.0365581	0.522725	0.00177115	0.718277	-0.0120821	0.712716	0.00946381	0.691386	0.00286269	0.536042	0.000749818	0.339471	-0.0352102	0.56798	0.70479	0.935769	0.98983	0.903258
Barnesiella	220	293	1.02375	0.891841	0.152198	0.00400778	0.190531	0.0577942	0.319175	0.00194194	0.272863	0.0484114	0.455978	0.00481339	0.339034	0.0783248	0.0026721	0.0236547	0.00372675	0.0216915	0.0862495	0.00695792	0.0922069	-0.0582433	0.191414	0.00404093	0.23971	-0.040328	0.393766	0.00142363	0.105655	0.0522305	0.393766	0.00611679	0.243168	-0.0365324	0.144372	0.0236547	0.331747	0.00668328	0.0656528	0.00661561	0.198531	0.0443385	0.56798	0.60222	0.68309	0.676226	0.875746
Nitrobacter	220	293	0.166621	0.12583	0.154451	0.00396418	0.27935	0.0477618	0.362397	0.00162369	0.0333271	0.0939588	0.00434132	0.0106936	0.728401	0.0284482	0.862683	0.000596622	0.54369	0.00238686	0.413869	0.00158275	0.191919	-0.0489867	0.215386	0.00363477	0.0440759	-0.0749358	0.295104	0.00214498	0.938632	0.00271377	0.295104	0.0123496	0.590092	0.0183541	0.817987	0.000596622	0.958019	0.000609468	0.890886	3.68639e-05	0.238086	0.0442453	0.56798	0.731253	0.691853	0.227331	0.123728
Hyphomicrobium	220	293	0.295513	0.228768	0.168948	0.0036998	0.0678988	0.0806057	0.834848	8.51428e-05	0.385856	0.0382859	0.764027	0.000460208	0.337227	0.0786183	0.650805	0.00173403	0.622709	0.00185583	0.118626	0.00576121	0.154252	-0.0535441	0.0243184	0.0119606	0.0452834	-0.0746016	0.90331	2.89079e-05	0.952401	-0.00210673	0.90331	0.00118619	0.83365	0.00715914	0.379524	0.00173403	0.688332	0.00288845	0.252415	0.0025626	0.0239372	0.084673	0.573826	0.551626	0.924006	0.720508	0.93561
Sporacetigenium	220	293	0.270132	0.328426	0.170942	0.00366547	0.127306	0.0673221	0.164788	0.00377293	0.429787	0.0348598	0.263581	0.00391603	0.903738	0.0099079	0.17157	0.00709696	0.0670742	0.01054	0.528849	0.000940487	0.626794	0.0176974	0.229062	0.00342632	0.891076	0.00495227	0.862823	5.84776e-05	0.767919	0.0099629	0.862823	9.27987e-05	0.844285	0.00642884	0.846289	0.00709696	0.889307	0.00123765	0.162069	0.0038219	0.155686	-0.051165	0.573826	0.564043	0.552526	0.720508	0.788918
Pseudoalteromonas	220	293	0.795923	0.696976	0.175344	0.00359128	0.177441	0.0595455	0.628013	0.000459766	0.681203	0.0181382	0.522939	0.00375097	0.498121	0.0554988	0.0540911	0.011717	0.177012	0.00676734	0.251226	0.00311842	0.219069	-0.0428675	0.627708	0.000557807	0.633857	-0.0164811	0.46261	0.00105639	0.389304	0.0279994	0.46261	0.00171558	0.239769	-0.0370553	0.877207	0.011717	0.861776	0.00146773	0.183494	0.00345941	0.0413843	0.0708525	0.573826	0.594949	0.859454	0.865279	0.903258
Propionibacterium	220	293	0.7959	0.708631	0.176175	0.00357752	0.280592	0.0476386	0.343632	0.00175523	0.217591	0.0544364	0.315594	0.00552476	0.191398	0.107029	0.197663	0.00652886	0.272512	0.00508535	0.816611	0.000127585	0.763606	-0.0102203	0.635735	0.000532155	0.292116	-0.0354701	0.091926	0.00554834	0.565633	-0.0182015	0.091926	0.00572569	0.35306	0.0285428	0.645469	0.00652886	0.647031	0.0032426	0.16154	0.00383152	0.429204	0.0267527	0.573826	0.731253	0.691853	0.636036	0.788918
Erysipelotrichaceae_incertae_sedis	220	293	1.21984	1.11271	0.187516	0.00339681	0.195457	0.0571581	0.360111	0.00163922	0.408968	0.036456	0.00929729	0.0313267	0.0459569	0.163501	0.00442477	0.0216631	0.00312169	0.022371	0.612316	0.000609107	0.676129	0.0140504	0.536981	0.000903893	0.37487	-0.0295819	0.226032	0.00286691	0.105479	0.050597	0.226032	0.000574617	0.430424	0.0239109	0.058244	0.0216631	0.0750814	0.0134557	0.0324122	0.00892478	0.114026	0.052763	0.593802	0.60222	0.691853	0.720508	0.211978
Herbaspirillum	220	293	0.417283	0.348204	0.203216	0.00316658	0.140475	0.0650797	0.658867	0.000381715	0.366913	0.0398362	0.99848	2.51642e-08	0.822484	0.0183796	0.0241753	0.0149276	0.0626388	0.0108054	0.918273	2.49786e-05	0.766853	-0.0109315	0.0884423	0.00686246	0.273221	0.0400165	0.102649	0.00520461	0.947591	-0.00225547	0.102649	0.000413624	0.793077	0.00869266	0.980362	0.0149276	0.962707	0.000560467	0.309992	0.00201698	0.0894197	0.0619859	0.626126	0.564043	0.859454	0.720508	0.99848
Flavonifractor	220	293	1.67267	1.74961	0.222706	0.0029083	0.247295	0.0510804	0.203739	0.00315928	0.198316	0.0567943	0.15621	0.0213675	0.167635	0.113041	0.000728037	0.0287706	0.0021898	0.0237294	0.5052	0.00105282	0.265048	-0.0367465	0.0172439	0.0133651	0.0130301	-0.0811609	0.472013	0.00101273	0.816391	-0.007126	0.472013	0.00860881	0.0773228	-0.0525281	0.333384	0.0287706	0.169912	0.00981586	0.361869	0.00162727	0.510452	-0.0215607	0.668117	0.70479	0.605793	0.611028	0.788918
Bifidobacterium	220	293	0.840427	0.937368	0.230186	0.00281623	0.265961	0.0491142	0.11575	0.00483431	0.0715861	0.0795488	0.0570922	0.0334493	0.0320532	0.175623	0.00693847	0.0198832	0.0128351	0.0169356	0.940435	1.32468e-05	0.903011	0.00422201	0.265282	0.00293986	0.273071	0.0375571	0.153529	0.00398192	0.357159	-0.0296264	0.153529	8.53373e-05	0.834003	0.00654446	0.910152	0.0198832	0.818489	0.00182117	0.0746353	0.00620596	0.24845	-0.0396656	0.67285	0.731253	0.471269	0.354818	0.504493
Gordonibacter	220	293	0.330653	0.391316	0.238242	0.002721	0.438443	0.0342094	0.147795	0.00409515	0.297263	0.0460196	0.904515	0.000106956	0.727562	0.0285397	0.162727	0.00730924	0.313528	0.00453817	0.46838	0.00124666	0.655983	-0.0164263	0.295862	0.00258917	0.481209	-0.0257453	0.337322	0.00180167	0.805181	-0.00843484	0.337322	0.00130761	0.646739	-0.0151796	0.467523	0.00730924	0.223031	0.00856432	0.117502	0.00478832	0.725533	-0.0128222	0.67899	0.806169	0.51158	0.67918	0.950189
Staphylococcus	220	293	0.198934	0.247534	0.254082	0.00254469	0.145581	0.0642538	0.779937	0.000152906	0.91703	0.00459944	0.587051	0.0044373	0.536767	0.0506047	0.360199	0.00411715	0.663048	0.0016101	0.190782	0.00405243	0.072601	0.0676323	0.0810816	0.00719365	0.0397637	0.0768039	0.90948	2.53209e-05	0.901485	0.00435165	0.90948	0.00379992	0.311977	0.0344036	0.232925	0.00411715	0.551096	0.00412111	0.368547	0.0015826	0.101068	-0.0614263	0.706471	0.564043	0.899213	0.972493	0.933751
Lachnospiracea_incertae_sedis	220	293	2.30037	2.36408	0.261608	0.00246557	0.0905868	0.0747173	0.593261	0.00055867	0.677295	0.0183738	0.615152	0.00341256	0.715606	0.0298477	0.297369	0.00488815	0.212348	0.00605816	0.986421	6.8724e-07	0.953479	0.00192915	0.166344	0.00453438	0.560456	-0.0189887	0.4911	0.000928294	0.264924	-0.0340991	0.4911	1.60935e-05	0.847747	-0.00570171	0.235639	0.00488815	0.303584	0.00711044	0.320594	0.00193059	0.259517	-0.0368394	0.71008	0.564043	0.859454	0.865279	0.93561
Azorhizophilus	220	293	0.141598	0.116962	0.294227	0.00215278	0.681532	0.0181184	0.828471	9.19505e-05	0.478196	0.0313122	0.867858	0.000231157	0.980039	0.00204976	0.88302	0.000502529	0.608748	0.00194458	0.42598	0.00150245	0.276714	-0.0404953	0.65972	0.000459831	0.246861	-0.0427472	0.540584	0.000733243	0.690621	0.0138897	0.540584	0.00520657	0.570439	0.019206	0.633878	0.000502529	0.900765	0.00113971	0.430336	0.00121751	0.480243	0.0263088	0.769316	0.965065	0.924006	0.733804	0.93561
Hallella	220	293	0.476426	0.412336	0.296929	0.00212885	0.109947	0.0705725	0.0129217	0.0120324	0.0689534	0.0802987	4.39672e-05	0.035027	0.00582889	0.225883	0.512331	0.00269851	0.325338	0.00439381	0.0350852	0.0104809	0.194873	0.0462947	0.299817	0.00254718	0.762811	0.0106972	0.682814	0.000327028	0.113647	0.0527351	0.682814	0.0118387	0.0967947	0.0536851	0.160594	0.00269851	0.484552	0.00479543	0.883465	4.20858e-05	0.0706569	0.0643696	0.769316	0.564043	0.147307	0.354818	0.00501226
Lachnobacterium	220	293	0.177118	0.213125	0.308955	0.00202564	0.368703	0.0396876	0.461645	0.00106095	0.596904	0.0233497	0.249562	0.00415916	0.683906	0.0333541	0.109915	0.00888173	0.12634	0.00808003	0.959617	6.08253e-06	0.776638	0.0106758	0.229516	0.00341965	0.119569	-0.0580071	0.958992	5.17906e-06	0.842378	-0.00696255	0.958992	1.6798e-06	0.677039	0.0141366	0.96492	0.00888173	0.686511	0.00290384	0.788396	0.000141097	0.401888	-0.0313161	0.782685	0.770218	0.762718	0.850588	0.788918
Corynebacterium	220	293	0.3447	0.297869	0.339205	0.00178769	0.558736	0.025816	0.000240776	0.0260649	0.00129307	0.142057	0.562379	0.00372419	0.704522	0.0310672	0.881702	0.000508562	0.970544	0.000117244	0.892916	4.29916e-05	0.845696	0.00710418	0.311088	0.00243132	0.775043	0.0103378	0.151879	0.004014	0.888928	-0.00476185	0.151879	7.6509e-05	0.132771	-0.0496458	0.304751	0.000508562	0.448145	0.00519499	0.206436	0.00312195	0.726827	-0.0127094	0.835331	0.950686	0.0091495	0.0349742	0.915875
Alistipes	220	293	1.87772	1.79444	0.344391	0.00174973	0.338864	0.0422266	0.201173	0.00319535	0.16488	0.061319	0.291945	0.011987	0.365575	0.0741236	0.00141558	0.0261577	0.0054282	0.0202477	0.00579424	0.0179	0.00512974	-0.0926099	0.000454781	0.0287425	0.00146739	-0.104373	0.0086856	0.0133988	0.0156703	0.074325	0.0086856	0.0160602	0.0117324	-0.075178	0.0198729	0.0261577	0.0143257	0.0205228	0.120371	0.00471459	0.309254	0.0334114	0.835331	0.76393	0.605793	0.537038	0.788918
Acidaminococcus	220	293	0.352783	0.417295	0.368606	0.00158221	0.341758	0.0419743	0.717559	0.000256271	0.584483	0.0241439	0.274746	0.00444987	0.542636	0.0498775	0.000732594	0.0287461	0.0114014	0.0173922	0.511294	0.00102301	0.28628	0.0397458	0.630293	0.000549467	0.643922	-0.0170924	0.300025	0.00210177	0.928912	0.00311281	0.300025	0.00210468	0.0438757	0.0679488	0.124569	0.0287461	0.0467596	0.0155097	0.552197	0.000692014	0.503808	-0.0248416	0.847758	0.76393	0.870231	0.843432	0.788918
Actinomyces	220	293	0.704225	0.65369	0.382558	0.00149245	0.382498	0.0385573	0.969008	2.95687e-06	0.91923	0.0044771	0.98081	3.82851e-06	0.893932	0.0109229	0.237622	0.00578953	0.207573	0.0061468	0.442752	0.00139674	0.637108	-0.0161426	0.610483	0.000615404	0.745623	0.0110114	0.816249	0.000105767	0.887846	0.00450589	0.816249	0.000429997	0.975767	-0.000947827	0.630133	0.00578953	0.72073	0.0026177	0.794385	0.000133044	0.438307	0.0264124	0.847758	0.770218	0.985414	0.972493	0.989489
Roseburia	220	293	2.19498	2.2592	0.393198	0.00142705	0.377616	0.0389544	0.0740034	0.00623301	0.0634859	0.0819344	0.403468	0.00622603	0.381472	0.0716982	0.272452	0.00523994	0.146865	0.0074943	0.393658	0.00172476	0.133869	0.0493254	0.886918	4.79755e-05	0.461386	0.0240387	0.516512	0.000824054	0.507487	0.0202898	0.516512	2.28759e-05	0.465919	0.0216479	0.980217	0.00523994	0.736662	0.00248631	0.935937	1.26552e-05	0.560795	-0.0190229	0.847758	0.770218	0.421449	0.344638	0.867838
Candidatus.Carsonella	220	293	0.203228	0.179464	0.403004	0.00136898	0.409265	0.0364329	0.89414	3.46847e-05	0.520746	0.0283536	0.0949367	0.0107585	0.191921	0.106903	0.1236	0.00841172	0.139612	0.00769139	0.587446	0.000698098	0.293771	-0.0384202	0.184372	0.00417164	0.733968	0.0123417	0.970566	2.667e-06	0.244751	0.0395664	0.970566	9.80672e-05	0.272748	-0.0361701	0.821515	0.00841172	0.693824	0.00284216	0.235433	0.00275376	0.580306	0.0200992	0.847758	0.777604	0.952635	0.770975	0.601266
Catonella	220	293	0.233292	0.260092	0.40672	0.00134751	0.36052	0.0403706	0.433635	0.00120019	0.804627	0.0109214	0.316844	0.00286122	0.858968	0.0145567	0.19641	0.0065544	0.134184	0.0078457	0.131984	0.00536872	0.102149	-0.0590776	0.159416	0.00468592	0.0369451	-0.0747699	0.761123	0.000181022	0.213791	0.0418401	0.761123	0.00117739	0.50663	-0.0216822	0.369991	0.0065544	0.312673	0.00696889	0.410272	0.00132725	0.348975	-0.0336757	0.847758	0.770218	0.749006	0.955494	0.788918
Rhizobium	220	293	0.58162	0.526672	0.407954	0.00134044	0.758855	0.0135537	0.701134	0.00028849	0.968806	0.00172659	0.869953	0.00019022	0.70424	0.0310983	0.813495	0.000833656	0.639374	0.00175245	0.315754	0.00238494	0.279686	-0.0383704	0.386594	0.0017769	0.220495	-0.0431202	0.185014	0.00343557	0.750088	-0.0105952	0.185014	0.00206524	0.663098	0.0140571	0.895561	0.000833656	0.976416	0.000406625	0.836406	8.35213e-05	0.557459	0.0208374	0.847758	0.987663	0.859454	0.98983	0.93561
Rothia	220	293	0.455712	0.502772	0.411856	0.0013183	0.294605	0.0462736	0.00315451	0.0169283	0.00153396	0.139879	0.0654923	0.0138287	0.134482	0.122611	0.684868	0.00152824	0.688623	0.00146192	0.429689	0.00147853	0.204158	0.045246	0.187489	0.00411308	0.300796	0.0365618	0.981539	1.04884e-06	0.779312	0.0092915	0.981539	0.000640687	0.385665	0.027891	0.641382	0.00152824	0.705281	0.00274614	0.399634	0.00138871	0.332844	-0.0342789	0.847758	0.731253	0.0599358	0.0349742	0.527151
Blautia	220	293	2.33209	2.38362	0.412796	0.00131301	0.149141	0.0636911	0.143015	0.00419335	0.0213705	0.101608	0.44354	0.00777645	0.924839	0.00772863	0.000457001	0.0305962	0.000858629	0.0273072	0.372898	0.00188194	0.099721	-0.0541501	0.0137991	0.0142829	0.00876768	-0.0854824	0.796708	0.000129987	0.971066	0.00111742	0.796708	0.000376677	0.560575	-0.0172727	0.451312	0.0305962	0.598669	0.00367408	0.714812	0.000261508	0.140678	-0.0481463	0.847758	0.564043	0.51158	0.187403	0.873569
Coprococcus	220	293	2.05447	2.00155	0.416442	0.00129267	0.244567	0.0513762	0.249351	0.00259591	0.40743	0.0365758	0.303115	0.0125844	0.580237	0.0453066	0.793926	0.000931949	0.894911	0.000435319	0.469933	0.00123798	0.425132	0.0262465	0.245893	0.00318941	0.269005	-0.0360658	0.797518	0.00012893	0.799968	0.00776107	0.797518	3.76747e-06	0.349543	0.0277678	0.260051	0.000931949	0.315033	0.00693274	0.300945	0.00209379	0.187977	0.0430401	0.847758	0.70479	0.646046	0.720508	0.788918
Tepidimonas	220	293	0.225715	0.196061	0.448315	0.00112554	0.720501	0.0157968	0.0703014	0.00639662	0.131917	0.0665174	0.278951	0.0178493	0.312898	0.0826736	0.539703	0.00248876	0.431167	0.00329362	0.171468	0.00442684	0.175062	-0.051152	0.0347779	0.0105162	0.088542	-0.0636955	0.635478	0.000440069	0.433662	0.0275019	0.635478	2.39675e-06	0.77244	-0.00986307	0.19014	0.00248876	0.288706	0.00735044	0.592433	0.000561177	0.8582	0.00671572	0.852758	0.987663	0.421449	0.493908	0.788918
Acinetobacter	220	293	0.314999	0.353494	0.451688	0.00110891	0.300291	0.0457321	0.690151	0.000311258	0.901102	0.00548661	0.238374	0.0036534	0.862605	0.0141775	0.545158	0.00244823	0.434656	0.00326212	0.179797	0.0042597	0.084126	-0.0634972	0.179529	0.00426493	0.155354	-0.051797	0.240327	0.00269699	0.57691	-0.0191129	0.240327	0.00231828	0.0938368	-0.0556054	0.0690786	0.00244823	0.138679	0.0107356	0.960462	4.81392e-06	0.450672	-0.0276025	0.852758	0.731253	0.859454	0.972493	0.788918
Phascolarctobacterium	220	293	1.46983	1.39149	0.452921	0.00110288	0.719438	0.0158595	0.108224	0.00504104	0.11087	0.0703899	0.352947	0.00744146	0.471558	0.0589803	0.392937	0.00376705	0.22606	0.00581423	0.447022	0.0013708	0.49418	0.022978	0.437521	0.00142905	0.465556	-0.0243187	0.518314	0.000816994	0.183459	0.041699	0.518314	1.00794e-06	0.526834	0.019244	0.192161	0.00376705	0.131502	0.0109744	0.509442	0.000852159	0.483539	0.0234661	0.852758	0.987663	0.471269	0.468116	0.821142
Clostridium.XVIII	220	293	1.66659	1.72507	0.457501	0.00108071	0.527233	0.0279139	0.108092	0.00504481	0.0832689	0.0764708	0.750773	0.000944898	0.809632	0.0197353	0.0173328	0.016251	0.0493955	0.0117264	0.000920047	0.0257178	0.00470648	-0.0933995	0.00296454	0.0207291	0.00714661	-0.0881408	0.789531	0.000139552	0.429925	-0.0242526	0.789531	0.0135686	0.00710281	-0.0802044	0.0525437	0.016251	0.0680789	0.0138831	0.328048	0.00187207	0.886925	-0.00467479	0.852758	0.924685	0.471269	0.379706	0.93561
Enterococcus	220	293	0.37207	0.330549	0.458661	0.00107515	0.903898	0.00533074	0.608625	0.000513446	0.30961	0.0448593	0.811816	0.000441308	0.687848	0.0329149	0.960993	0.000160746	0.646123	0.00171134	0.732537	0.000277056	0.947777	0.00243236	0.27429	0.00283148	0.603229	0.0190358	0.680493	0.000332112	0.845244	-0.00669368	0.680493	0.000436927	0.744836	-0.0108199	0.554033	0.000160746	0.595504	0.00370306	0.676331	0.000341344	0.810919	0.00876307	0.852758	0.987663	0.859454	0.69207	0.93561
Sphingomonas	220	293	0.436853	0.395928	0.46378	0.00105088	0.806641	0.0108065	0.531695	0.000765919	0.832112	0.00935974	0.908514	7.41547e-05	0.716246	0.0297775	0.485261	0.00291722	0.508341	0.00264983	0.82702	0.000113288	0.859662	-0.00635831	0.670612	0.000429058	0.520096	-0.0229009	0.960821	4.72686e-06	0.79063	-0.00893419	0.960821	0.0041438	0.343193	0.0309434	0.302791	0.00291722	0.215159	0.00873112	0.358455	0.00165054	0.411539	0.0294998	0.852758	0.987663	0.808176	0.967967	0.950189
Eggerthella	220	293	0.597564	0.640602	0.47618	0.000993825	0.326453	0.0433247	4.38425e-05	0.0321786	0.000203265	0.164018	0.946148	3.9958e-05	0.997244	0.000282933	0.1253	0.00835699	0.297262	0.00474612	0.0322955	0.0108135	0.0522779	-0.0676889	0.0123755	0.0147332	0.00286625	-0.103109	0.843079	7.67587e-05	0.735732	-0.0109489	0.843079	0.00444764	0.331648	-0.0305215	0.299329	0.00835699	0.310318	0.00700521	0.0158392	0.0113371	0.928934	0.00309846	0.861658	0.76393	0.00495086	0.0115861	0.97172
Granulicatella	220	293	0.53451	0.572855	0.504259	0.000873196	0.397274	0.0373738	0.082915	0.00587263	0.0793946	0.0774502	0.444447	0.0056075	0.43124	0.0644794	0.52794	0.00257758	0.611668	0.00192585	0.129126	0.00544888	0.157782	-0.0498296	0.28454	0.00271346	0.192006	-0.0456366	0.504391	0.000872655	0.392334	-0.028008	0.504391	0.001642	0.640372	-0.0148376	0.577075	0.00257758	0.406581	0.00568453	0.263487	0.00244626	0.170786	-0.0479027	0.886024	0.770218	0.42965	0.377124	0.873569
Hydrotalea	220	293	0.754725	0.7084	0.505189	0.000869394	0.483056	0.0309674	0.367767	0.00158776	0.453503	0.0330951	0.653532	0.00154865	0.643553	0.0379089	0.991483	3.45594e-05	0.987053	5.11022e-05	0.944435	1.15247e-05	0.942192	0.00248218	0.577322	0.000736582	0.607941	-0.0173412	0.262479	0.00245659	0.923144	0.00308133	0.262479	0.015766	0.0254514	0.0690691	0.295258	3.45594e-05	0.267711	0.00770865	0.930254	1.5006e-05	0.52272	0.0217571	0.886024	0.869868	0.691853	0.72816	0.93561
Coprobacillus	220	293	0.222905	0.196308	0.519681	0.00081167	0.628898	0.0213373	0.470832	0.00101813	0.254102	0.0503518	0.442418	0.00308365	0.410489	0.0674255	0.0368004	0.0132538	0.0262266	0.0141769	0.617342	0.000592045	0.367496	-0.0340587	0.858303	7.56192e-05	0.296266	-0.0391391	0.284224	0.00224386	0.839624	0.0071069	0.284224	0.00081081	0.357477	-0.0312804	0.397823	0.0132538	0.605061	0.00361584	0.568574	0.000636573	0.986636	0.00064131	0.897631	0.965065	0.766784	0.658355	0.873569
Tannerella	220	293	0.582447	0.606442	0.542621	0.000725893	0.640064	0.0206454	0.347342	0.00172846	0.384811	0.0383702	0.747197	0.000902992	0.828232	0.0177748	0.0789704	0.0102049	0.0877479	0.00949692	0.665696	0.000442792	0.565594	0.0193582	0.929656	1.84883e-05	0.904765	-0.00400638	0.997245	2.3358e-08	0.96124	-0.00153189	0.997245	8.45632e-05	0.532864	0.0189644	0.661637	0.0102049	0.665096	0.00308629	0.70983	0.000271161	0.548046	-0.0201274	0.898528	0.965065	0.691853	0.720508	0.93561
Ruminococcus	220	293	0.915011	0.966002	0.547695	0.000707804	0.671617	0.018717	0.699558	0.000291695	0.695666	0.0172709	0.818076	0.000366756	0.773736	0.0235522	0.623715	0.0019055	0.618493	0.00188242	0.371854	0.00189016	0.292108	-0.0364259	0.0365147	0.010321	0.0360116	-0.071876	0.659408	0.000380425	0.946967	0.00214184	0.659408	0.0085296	0.0884929	-0.0530003	0.250081	0.0019055	0.213971	0.00875678	0.410046	0.00132853	0.913013	-0.00375255	0.898528	0.965065	0.859454	0.871493	0.93561
Asaccharobacter	220	293	0.230522	0.255104	0.556939	0.00067564	0.488347	0.0305941	0.771062	0.000165849	0.997599	0.000132873	0.0227838	0.0141103	0.0765685	0.145082	0.00266832	0.0236603	0.00127637	0.0257938	0.00135388	0.0240653	0.000209951	-0.138953	0.0181803	0.0131481	0.0137058	-0.0916264	0.317095	0.00195869	0.792243	0.00917302	0.317095	0.0248799	0.000163962	-0.127193	0.000719141	0.0236603	0.000442721	0.0346861	0.724288	0.000243694	0.604643	-0.0192513	0.898528	0.869868	0.899213	0.997599	0.32467
Eubacterium	220	293	0.514012	0.487531	0.569633	0.000633093	0.909689	0.00500808	0.780896	0.000151543	0.632089	0.0211391	0.0419417	0.0148376	0.188105	0.107828	0.0340518	0.0135632	0.0709351	0.0103228	0.337086	0.00218381	0.363967	-0.031685	0.106406	0.00616549	0.137655	-0.0513704	0.185245	0.00343198	0.56767	0.0185574	0.185245	0.00612642	0.447017	-0.0239611	0.0122981	0.0135632	0.0178043	0.0196118	0.165372	0.00376254	0.738058	0.0116053	0.898528	0.987663	0.899213	0.865279	0.472183
Clostridium.XlVb	220	293	1.65182	1.60434	0.571979	0.000625432	0.301482	0.0456196	0.0556537	0.00714845	0.0119633	0.110962	0.516184	0.00292544	0.501646	0.0550444	0.672636	0.00160094	0.624979	0.00184159	0.966907	4.08369e-06	0.712997	-0.0122193	0.0210706	0.0125445	0.00849536	-0.0866195	0.287769	0.00221112	0.287656	0.0328314	0.287769	0.000788359	0.454521	0.0224018	0.880306	0.00160094	0.833205	0.00170168	0.106325	0.00509572	0.105326	0.0534139	0.898528	0.731253	0.368508	0.123984	0.903258
Leclercia	220	293	0.125626	0.140865	0.574204	0.00061822	0.968587	0.00173869	0.921075	1.92294e-05	0.898471	0.00563336	0.83725	0.000186485	0.450964	0.0617545	0.467447	0.00306789	0.642921	0.00173079	0.800435	0.000151589	0.413902	-0.0307698	0.514104	0.00100946	0.966362	0.00159049	0.958949	5.18975e-06	0.704554	0.0133189	0.958949	0.00282506	0.34784	-0.0319607	0.0486196	0.00306789	0.114479	0.0115942	0.959292	5.10338e-06	0.980291	-0.000940196	0.898528	0.992613	0.972246	0.972493	0.93561
Butyricicoccus	220	293	1.41186	1.44974	0.585053	0.000583839	0.398622	0.0372673	0.686715	0.000318587	0.442417	0.0339132	0.511928	0.00345649	0.524996	0.0520755	0.195735	0.00656821	0.0815788	0.00978004	0.392323	0.00173451	0.380056	-0.0291606	0.0609581	0.00829545	0.0643817	-0.0609126	0.430461	0.00121685	0.769091	0.00907457	0.430461	0.0046108	0.20253	-0.0381839	0.732753	0.00656821	0.776107	0.0021645	0.641465	0.000424653	0.4728	-0.023694	0.898528	0.770218	0.859454	0.720508	0.903258
Enterobacter	220	293	0.714454	0.67847	0.599918	0.000538778	0.619361	0.0219323	0.184117	0.00344962	0.116051	0.0693864	0.494496	0.00472534	0.17232	0.111808	0.0670837	0.0108571	0.0843336	0.00965107	0.390694	0.00174647	0.450521	-0.026001	0.659194	0.000461351	0.45682	-0.0254251	0.0522984	0.00735032	0.0557437	-0.0613886	0.0522984	0.00283438	0.397543	-0.0263056	0.541679	0.0108571	0.185471	0.00941544	0.157374	0.00390866	0.928836	0.00307103	0.898528	0.965065	0.583037	0.472494	0.903258
Saccharibacteria_genera_incertae_sedis	220	293	0.422323	0.395335	0.60109	0.000535323	0.849452	0.00838067	0.650532	0.000401936	0.92984	0.00388733	0.766955	0.000829626	0.913883	0.00885936	0.04086	0.0128365	0.0355418	0.0130012	0.104806	0.00622216	0.0919787	0.0609387	0.107774	0.00611776	0.232754	0.0427952	0.858044	6.26675e-05	0.746338	-0.0108884	0.858044	0.00314454	0.0511428	0.0635649	0.254827	0.0128365	0.200466	0.00905809	0.560766	0.000662618	0.858831	0.00640144	0.898528	0.987663	0.859454	0.972493	0.93561
Faecalibacterium	220	293	2.86587	2.90824	0.604491	0.000525376	0.337711	0.0423275	0.0378233	0.00841289	0.134308	0.0661086	0.261664	0.0146811	0.202239	0.104468	0.426199	0.00343992	0.394551	0.00364044	0.0449283	0.00949513	0.0106953	-0.0839347	0.40277	0.00165946	0.183735	-0.043351	0.326563	0.00188359	0.0332642	-0.0651151	0.326563	0.0129417	0.0025104	-0.089643	0.363904	0.00343992	0.0554491	0.0147742	0.624477	0.000469282	0.401788	-0.0273988	0.898528	0.76393	0.287457	0.493908	0.788918
Parasporobacterium	220	293	0.670055	0.635406	0.606901	0.000518402	0.815793	0.0102854	0.00562205	0.0149076	0.0339002	0.0936558	0.116169	0.00769157	0.6308	0.0393724	0.00419399	0.0218748	0.00256222	0.0231279	0.0174734	0.0133108	0.0196971	-0.0818989	0.00340411	0.0201434	0.00864229	-0.0914393	0.00975391	0.0129986	0.0348909	0.0688451	0.00975391	0.00751779	0.119369	-0.0492871	0.0723102	0.0218748	0.059444	0.0144728	0.0177836	0.0109433	0.551705	0.020757	0.898528	0.987663	0.0915591	0.227331	0.662161
Megasphaera	220	293	0.47035	0.503288	0.637693	0.000434326	0.874567	0.00696969	0.31846	0.00194768	0.439081	0.0341617	0.332176	0.0126692	0.393449	0.0699116	0.000260127	0.0328009	0.000802872	0.0275633	0.0873134	0.00691128	0.0368072	0.0749834	0.25242	0.00310279	0.123065	0.0549166	0.418949	0.00127883	0.205326	0.042401	0.418949	0.0116844	0.0381175	0.067291	0.02038	0.0328009	0.0357941	0.0166553	0.174379	0.00360736	0.941828	-0.00262038	0.932013	0.987663	0.68309	0.720508	0.788918
Catenibacterium	220	293	0.334414	0.306432	0.663705	0.000370262	0.54937	0.0264335	0.985414	6.54671e-07	0.373343	0.0393046	0.901745	0.000160479	0.328955	0.0799752	0.00061578	0.0294275	0.103727	0.00884688	0.0125434	0.0146774	0.288681	0.0395248	0.0375851	0.0102054	0.715785	0.0134592	0.905663	2.75117e-05	0.0950826	0.0579553	0.905663	0.0101068	0.0654006	0.0621246	0.0027403	0.0294275	0.12001	0.0113837	0.0517205	0.00738646	0.928852	-0.00332441	0.932581	0.948911	0.985414	0.720508	0.950189
Gemella	220	293	0.701239	0.729085	0.665964	0.000364986	0.657142	0.019597	0.217671	0.00297238	0.343244	0.0418453	0.240638	0.00588589	0.52622	0.0519219	0.220867	0.00608322	0.201742	0.00625786	0.164436	0.00457538	0.0972913	-0.0572087	0.838855	9.81079e-05	0.566262	-0.0196304	0.494981	0.000911788	0.343509	0.0304393	0.494981	0.00212384	0.195996	-0.0403018	0.357899	0.00608322	0.379186	0.00603041	0.935155	1.29666e-05	0.675939	-0.0143549	0.932581	0.965065	0.620362	0.720508	0.788918
Pseudobutyrivibrio	220	293	0.344256	0.362535	0.67484	0.000344685	0.791188	0.0116898	0.323569	0.00190702	0.245028	0.0513261	0.426036	0.00356341	0.211909	0.102267	0.0390727	0.0130149	0.00462832	0.02086	0.039879	0.009969	0.0212942	0.0823204	0.451509	0.00134396	0.354404	0.0328356	0.180724	0.00350347	0.167563	0.045832	0.180724	0.0050868	0.00534582	0.0897023	0.0504911	0.0130149	0.0191433	0.0193071	0.479373	0.000979517	0.986681	-0.000603066	0.932581	0.987663	0.68309	0.658355	0.873569
Clostridium.XI	220	293	0.9603	0.996705	0.678754	0.000335952	0.678145	0.0183225	0.246367	0.00262884	0.250076	0.050781	0.0197878	0.0218664	0.0789796	0.143909	0.0624425	0.0111435	0.0455998	0.0120362	0.463846	0.00127226	0.330279	0.0335444	0.41379	0.00158329	0.519947	0.0219872	0.673657	0.000347352	0.955816	0.00177888	0.673657	0.00258126	0.393905	0.0264113	0.662988	0.0111435	0.783371	0.0021056	0.377973	0.00152143	0.886465	-0.0048836	0.932581	0.965065	0.646046	0.658355	0.322258
Delftia	220	293	0.377358	0.355487	0.678985	0.00033544	0.8487	0.00842304	0.645672	0.000414018	0.915654	0.00467603	0.000518786	0.0196714	0.0895122	0.139104	0.128513	0.00825555	0.111297	0.00857304	0.104898	0.00621889	0.149482	0.0529905	0.291644	0.00263476	0.448252	0.0276514	0.132739	0.00441759	0.432665	-0.0268236	0.132739	0.0103414	0.287186	0.035256	0.0270319	0.00825555	0.050372	0.0151891	0.301521	0.00208881	0.513137	0.0238856	0.932581	0.987663	0.859454	0.972493	0.0295708
Akkermansia	220	293	1.04831	1.01579	0.721871	0.000248172	0.648291	0.0201389	0.396682	0.00140618	0.344912	0.0417009	0.203238	0.0109903	0.147723	0.118594	0.498541	0.00280845	0.429722	0.00330674	0.00837451	0.0163572	0.00202917	-0.105936	0.00774588	0.0166832	0.00191914	-0.105607	0.144762	0.00415704	0.292816	0.0335157	0.144762	0.0145103	0.00386197	-0.0893051	0.010284	0.00280845	0.00827061	0.0228079	0.116659	0.00481035	0.28658	0.0362685	0.968271	0.965065	0.717805	0.720508	0.788918
Gemmiger	220	293	1.99857	2.02806	0.735549	0.000223436	0.743316	0.014458	0.00976108	0.0129961	0.00735734	0.118335	0.677636	0.00152953	0.917066	0.00853069	0.946042	0.000224091	0.992996	2.7562e-05	0.458641	0.00130214	0.600169	-0.0172904	0.182149	0.0042141	0.391726	-0.0280083	0.766109	0.000173319	0.642743	0.0142303	0.766109	0.00241882	0.436214	-0.0231606	0.602676	0.000224091	0.443657	0.00524602	0.234832	0.00276083	0.726267	-0.0114752	0.968271	0.987663	0.139095	0.0979077	0.93561
Alloprevotella	220	293	0.260625	0.279667	0.746698	0.000204341	0.811191	0.0105472	0.172742	0.00363487	0.924601	0.00417846	0.00343069	0.0101692	0.190411	0.107267	0.67585	0.00158171	0.256201	0.00532614	0.379887	0.00182767	0.826396	0.00821234	0.592227	0.000680383	0.385841	-0.0321497	0.847272	7.26616e-05	0.343377	0.0330666	0.847272	0.000167369	0.770225	0.00988705	0.44087	0.00158171	0.959293	0.000596296	0.672146	0.000350776	0.89726	-0.00482577	0.968271	0.987663	0.562646	0.972493	0.123728
Lactobacillus	220	293	0.288883	0.305137	0.747538	0.00020294	0.391582	0.0378265	8.68571e-05	0.0297214	0.000127643	0.169141	0.687874	0.00101332	0.341007	0.0780055	0.844668	0.000681835	0.972803	0.000108126	0.151287	0.00487354	0.0751039	0.0664098	0.766326	0.000209512	0.601659	-0.0193246	0.319982	0.00193548	0.277034	-0.0376155	0.319982	0.0102767	0.00941265	0.087115	0.00668314	0.000681835	0.00148946	0.0298151	0.325709	0.00189025	0.374381	-0.0328416	0.968271	0.770218	0.00495086	0.0115861	0.93561
Geobacillus	220	293	0.800252	0.777738	0.765835	0.000173739	0.894511	0.00585434	0.776752	0.000157486	0.662235	0.0192865	0.368248	0.00588542	0.295407	0.0857191	0.716164	0.00134796	0.774555	0.00100133	0.0533154	0.00881971	0.0312109	-0.0744764	0.2448	0.00320419	0.110923	-0.0546457	0.490895	0.000929173	0.398034	-0.0271815	0.490895	1.3049e-06	0.179778	-0.0418274	0.638298	0.00134796	0.434207	0.00535485	0.290841	0.00218316	0.64052	-0.0160485	0.968271	0.987663	0.899213	0.865279	0.825402
Oribacterium	220	293	0.959114	0.940995	0.769624	0.000167999	0.803871	0.0109645	0.302908	0.00207687	0.279928	0.0477044	0.0575299	0.0288058	0.059473	0.154399	3.29808e-05	0.040838	2.78928e-05	0.0402918	0.320684	0.0023369	0.485364	-0.0234402	0.175185	0.00435113	0.160445	-0.0467466	0.00244865	0.0178189	0.000668883	0.106022	0.00244865	0.00146774	0.58918	-0.0163327	0.735674	0.040838	0.731596	0.00252798	0.769454	0.000168254	0.692225	0.0131858	0.968271	0.987663	0.68309	0.678975	0.504493
Dorea	220	293	2.35236	2.37045	0.775555	0.000159226	0.980795	0.00106284	0.453938	0.00109793	0.293083	0.0464196	0.440963	0.00647883	0.534374	0.0509024	0.211518	0.0062569	0.320126	0.00445687	0.934079	1.62314e-05	0.618526	0.0163839	0.285406	0.00270373	0.522302	-0.0208714	0.826019	9.46406e-05	0.28508	-0.032703	0.826019	0.000805503	0.806293	-0.00728134	0.956422	0.0062569	0.929205	0.00088765	0.440238	0.00116614	0.986995	0.000541859	0.968271	0.992613	0.762718	0.67918	0.873569
Parasutterella	220	293	1.00658	0.982056	0.786743	0.000143365	0.853766	0.00813774	0.649134	0.00040539	0.683115	0.0180232	0.532718	0.00325512	0.458595	0.0607183	0.00664236	0.0200559	0.0175793	0.0157223	0.245159	0.00319934	0.314248	-0.0346395	0.18423	0.00417434	0.193726	-0.0443546	0.784013	0.000147152	0.99745	0.00011112	0.784013	0.00652809	0.306869	-0.031823	0.484866	0.0200559	0.535414	0.00427435	0.321748	0.00192142	0.71904	0.012345	0.968271	0.987663	0.859454	0.865279	0.904096
Robinsoniella	220	293	0.521121	0.511149	0.79082	0.000137807	0.772108	0.012787	0.0377575	0.00841864	0.0318266	0.0947739	0.764231	0.000475824	0.634105	0.038992	0.00415558	0.0219111	0.00472641	0.0207795	0.125322	0.00555865	0.207603	-0.0426934	0.0403007	0.00992708	0.0267951	-0.074384	0.574544	0.000617123	0.621094	0.0155704	0.574544	0.00309821	0.450793	-0.0230335	0.440505	0.0219111	0.483768	0.00480378	0.26905	0.00239006	0.52776	0.0212449	0.968271	0.987663	0.287457	0.227331	0.93561
Lactonifactor	220	293	0.295888	0.305867	0.794054	0.000133482	0.61187	0.0224025	0.123742	0.0046304	0.133773	0.0661996	0.468601	0.0060015	0.648348	0.0373617	0.378598	0.00391667	0.294259	0.00478575	0.0769315	0.00739496	0.130108	0.0538429	0.866541	6.70019e-05	0.449071	-0.0267057	0.971924	2.42648e-06	0.860209	0.0058212	0.971924	0.00185942	0.101127	0.0524792	0.384677	0.00391667	0.233126	0.00835816	0.959946	4.94072e-06	0.863635	-0.00606577	0.968271	0.965065	0.486433	0.493908	0.875746
Clostridium.sensu.stricto	220	293	0.425087	0.409091	0.805998	0.000118143	0.732547	0.0150882	0.0444533	0.00788113	0.14896	0.0637195	0.822959	0.000472787	0.914759	0.00876891	0.213505	0.00621935	0.059977	0.0109738	0.192793	0.00401598	0.333344	0.0355915	0.366859	0.00192998	0.614522	0.0183798	0.840835	7.89998e-05	0.850722	-0.00645425	0.840835	0.000235789	0.731844	0.0113805	0.207948	0.00621935	0.260046	0.00784574	0.484048	0.000958851	0.894558	-0.00486019	0.968271	0.987663	0.31673	0.514589	0.93561
Anaerotruncus	220	293	0.374093	0.385663	0.806893	0.000117034	0.980838	0.00106042	0.418103	0.00128349	0.482766	0.0309879	0.323507	0.00499389	0.406986	0.0679315	0.681106	0.00155046	0.433632	0.00327134	0.431502	0.00146696	0.411842	-0.0296512	0.140269	0.00514685	0.0957271	-0.0596707	0.0674405	0.0065295	0.0780478	0.0591866	0.0674405	0.00656456	0.186566	-0.0430099	0.105985	0.00155046	0.172274	0.00975293	0.451476	0.00110995	0.524781	0.0228276	0.968271	0.992613	0.733288	0.733804	0.788918
Clostridium.XIX	220	293	0.188206	0.196774	0.829974	9.03214e-05	0.646447	0.0202523	0.97042	2.69343e-06	0.643128	0.0204565	0.852222	0.000211262	0.451327	0.061705	0.0757461	0.0103716	0.0779362	0.00995741	0.0156617	0.0137608	0.0186175	0.0882156	0.122495	0.00564269	0.512403	0.0243637	0.31013	0.00201583	0.317355	0.0349636	0.31013	0.012615	0.0464174	0.067519	0.154577	0.0103716	0.0541057	0.0148803	0.265415	0.00242661	0.973988	0.0012313	0.975762	0.965065	0.985414	0.865279	0.93561
Phyllobacterium	220	293	1.16908	1.15449	0.870156	5.23382e-05	0.988871	0.000615819	0.520246	0.000809477	0.619422	0.0219285	0.639659	0.00178282	0.599439	0.0430267	0.00228586	0.0242704	0.0080159	0.0187488	0.441161	0.00140651	0.514207	0.0220117	0.291357	0.00263789	0.426191	0.0266231	0.0118807	0.0123203	0.0277595	-0.0689131	0.0118807	0.000192316	0.812396	-0.00721244	0.904702	0.0242704	0.807242	0.00191229	0.622387	0.000474964	0.902528	0.00410571	0.975762	0.992613	0.808176	0.861148	0.93561
Acetanaerobacterium	220	293	0.901933	0.914163	0.873147	4.9934e-05	0.992613	0.000408748	0.796985	0.000129625	0.83138	0.0094012	0.258003	0.00563002	0.320225	0.0814312	0.0481735	0.0121795	0.0429532	0.0122678	0.929662	1.84854e-05	0.97295	0.00118363	0.0616547	0.00825118	0.0685641	-0.0624017	0.00419946	0.0159256	0.0135331	0.0791098	0.00419946	9.96979e-06	0.808632	0.00753337	0.0867407	0.0121795	0.0867603	0.0128215	0.239408	0.00270755	0.759686	0.0104769	0.975762	0.992613	0.908563	0.967967	0.788918
Anaerobacter	220	293	0.213498	0.207383	0.879493	4.50259e-05	0.8993	0.00558712	0.0581855	0.00700446	0.0277724	0.0971539	0.743265	0.000977503	0.943547	0.00580114	0.367535	0.00403602	0.18227	0.00665331	0.230887	0.00339963	0.170848	0.051625	0.233711	0.00335883	0.106062	0.0604069	0.825031	9.57363e-05	0.413128	0.02869	0.825031	0.000331939	0.862069	0.00591542	0.14037	0.00403602	0.443754	0.00524491	0.557813	0.000672652	0.720447	0.0134104	0.975762	0.987663	0.368508	0.226147	0.93561
Klebsiella	220	293	0.537365	0.525378	0.881794	4.331e-05	0.895148	0.0058188	0.689165	0.00031335	0.846414	0.00855187	0.1313	0.00609188	0.894313	0.0108834	0.845934	0.000675788	0.699801	0.00139886	0.761319	0.000218869	0.893717	0.00481351	0.758572	0.000224099	0.595781	0.0189115	0.538788	0.000739765	0.797335	0.00862535	0.538788	0.000374058	0.918927	-0.00331995	0.922911	0.000675788	0.930725	0.000873696	0.337904	0.00179734	0.739078	-0.0119489	0.975762	0.987663	0.859454	0.972493	0.712769
Stenotrophomonas	220	293	0.951429	0.940365	0.888753	3.83286e-05	0.930316	0.00386091	0.814211	0.00010817	0.751187	0.0139992	0.649439	0.00113313	0.494515	0.0559654	0.696053	0.00146289	0.661019	0.0016221	0.426211	0.00150095	0.485653	-0.0236166	0.206632	0.00377663	0.12169	-0.0519684	0.327686	0.00187487	0.381209	-0.0277708	0.327686	0.00204697	0.36414	0.0279245	0.434087	0.00146289	0.471757	0.00493306	0.607573	0.000516466	0.925222	0.00318848	0.975762	0.992613	0.919011	0.92081	0.93561
Clostridium.XlVa	220	293	2.35086	2.34256	0.889121	3.80734e-05	0.283791	0.047323	0.0206424	0.0104382	0.0005453	0.15265	0.288532	0.0143947	0.372747	0.0730213	0.289843	0.00499121	0.00212501	0.0238444	0.86056	7.32049e-05	0.627748	0.0159543	0.00106521	0.0250906	0.000821387	-0.109082	0.863799	5.76402e-05	0.77109	0.00890639	0.863799	0.00207979	0.136007	0.0442278	0.0245612	0.00499121	0.0465519	0.0155289	0.39341	0.00142577	0.199457	0.0419269	0.975762	0.731253	0.21393	0.0207214	0.788918
Dialister	220	293	0.803556	0.81536	0.893045	3.54108e-05	0.674793	0.0185249	0.877102	4.6845e-05	0.467345	0.0320893	0.922208	7.0163e-05	0.830879	0.0174967	0.203428	0.00641346	0.337817	0.00424685	0.766476	0.000209235	0.432425	0.0277755	0.990561	3.3206e-07	0.987489	-0.000562676	0.618562	0.000485472	0.621595	0.0161727	0.618562	0.00013749	0.654402	0.0142179	0.277881	0.00641346	0.16858	0.00985171	0.800674	0.000124857	0.658998	0.0154479	0.975762	0.965065	0.952282	0.733804	0.955743
Streptococcus	220	293	1.90791	1.89997	0.894434	3.44914e-05	0.645236	0.0203267	0.00132218	0.0199958	0.00536426	0.12293	0.776746	0.000604865	0.942947	0.00586294	0.591701	0.00211797	0.789634	0.000925788	0.338106	0.00217462	0.633604	-0.0156808	0.145979	0.00500231	0.304371	-0.0334919	0.379805	0.00150979	0.542287	-0.0186411	0.379805	0.000907063	0.751681	0.00939149	0.812948	0.00211797	0.752969	0.00235277	0.407817	0.00134123	0.859053	0.00580957	0.975762	0.965065	0.0361479	0.0873607	0.93561
Slackia	220	293	0.569095	0.559669	0.89977	3.10745e-05	0.685704	0.0178676	0.112278	0.00492781	0.107499	0.0710628	0.386168	0.00415378	0.614649	0.0412441	0.3715	0.00399284	0.172467	0.00686866	0.00566151	0.0179974	0.0262476	0.0810307	0.0954163	0.00657504	0.133388	0.0542636	0.123415	0.00463844	0.00903797	0.0884872	0.123415	0.0098962	0.0811168	0.0573774	0.0193184	0.00399284	0.0890753	0.0127055	0.404179	0.00136216	0.728875	0.0125612	0.975762	0.965065	0.471269	0.468116	0.846599
Bacteroides	220	293	3.49863	3.49192	0.907569	2.64061e-05	0.826134	0.00969836	0.138116	0.00429793	0.0110768	0.112156	0.279684	0.0294356	0.715607	0.0298476	0.424449	0.0034565	0.184664	0.00660249	0.943194	1.20462e-05	0.330954	-0.0319684	0.031099	0.0109655	0.000798394	-0.109313	0.435113	0.00119251	0.156205	0.0433642	0.435113	0.00124958	0.930778	0.00258368	0.184563	0.0034565	0.310419	0.00700366	0.171322	0.00365899	0.773597	0.00940503	0.975762	0.987663	0.51158	0.123984	0.788918
Fusobacterium	220	293	0.775253	0.782871	0.923106	1.82498e-05	0.608355	0.022624	0.48472	0.000955908	0.194042	0.0573397	0.792422	0.000388206	0.921358	0.00808776	0.065248	0.0109679	0.0553412	0.0112858	0.0980994	0.00647048	0.186958	0.0454868	0.0588985	0.00842958	0.0460041	0.0681935	0.87083	5.17916e-05	0.801994	0.00807126	0.87083	0.00566781	0.130815	0.0471103	0.169097	0.0109679	0.076208	0.0133905	0.506877	0.000862524	0.611319	-0.0174642	0.975762	0.965065	0.778283	0.611028	0.93561
Subdoligranulum	220	293	0.771632	0.777051	0.924407	1.76356e-05	0.942993	0.00315718	0.370202	0.0015717	0.425309	0.0351992	0.725459	0.000772637	0.786367	0.0222038	0.0065443	0.0201148	0.00406723	0.0213561	0.495041	0.0011039	0.799671	-0.00860688	0.069212	0.00780239	0.0945125	-0.0561668	0.00294864	0.0171653	0.0243227	0.0709332	0.00294864	0.00249842	0.517017	-0.0197996	0.1597	0.0201148	0.250915	0.00801391	0.0413644	0.00811774	0.441586	0.025898	0.975762	0.992613	0.691853	0.720508	0.93561
Oscillibacter	220	293	1.58925	1.58359	0.943681	9.77598e-06	0.989903	0.000558729	0.244219	0.00265284	0.206343	0.055793	0.221272	0.0148025	0.21819	0.100877	0.543931	0.00245731	0.563596	0.00224617	0.085578	0.00698768	0.0783212	-0.0584077	0.01124	0.0151322	0.018883	-0.0772341	0.082806	0.00587678	0.189017	0.0405011	0.082806	0.0151186	0.0400785	-0.0613942	0.0268678	0.00245731	0.0119055	0.0212951	0.36246	0.00162327	0.911083	0.00368684	0.978456	0.992613	0.646046	0.61903	0.788918
Odoribacter	220	293	1.17233	1.17833	0.944125	9.6222e-06	0.868491	0.00731034	0.571587	0.000626708	0.61852	0.021985	0.965005	1.62462e-05	0.776217	0.0232869	0.106012	0.0090265	0.1657	0.00702453	0.637637	0.000526185	0.629167	-0.0164178	0.181845	0.00421996	0.18792	-0.0443706	0.152776	0.00399653	0.0075928	0.0845515	0.152776	0.00263718	0.692697	-0.0121465	0.368505	0.0090265	0.418058	0.00554539	0.560239	0.000664404	0.794539	-0.00881934	0.978456	0.987663	0.846245	0.861148	0.982237
Collinsella	220	293	2.0502	2.0543	0.965598	3.64376e-06	0.826485	0.00967842	0.0121448	0.0122449	0.00772956	0.117603	0.279441	0.0137893	0.52756	0.0517538	0.722895	0.00131022	0.79046	0.000921693	0.0906746	0.00676786	0.119365	0.0514381	0.831899	0.000106891	0.779941	-0.00915928	0.20679	0.00311709	0.102123	-0.0502613	0.20679	0.0066478	0.182048	0.0397982	0.0962263	0.00131022	0.0808743	0.0131301	0.741836	0.000212552	0.680083	0.0135503	0.980812	0.987663	0.147307	0.0979077	0.788918
Holdemania	220	293	0.497507	0.495585	0.969308	2.90002e-06	0.983469	0.000914813	0.736343	0.000222046	0.531064	0.0276555	0.461179	0.00490756	0.403252	0.0684737	0.0637309	0.0110619	0.0127859	0.0169504	0.152584	0.00484285	0.182166	-0.0472981	0.0717186	0.00766499	0.122453	-0.0542958	0.00689014	0.0142006	0.0180246	0.0776718	0.00689014	0.005828	0.187855	-0.0419449	0.0713755	0.0110619	0.0804027	0.0131557	0.309387	0.00202203	0.919642	0.00354943	0.980812	0.992613	0.883611	0.77617	0.875746
Porphyromonas	220	293	0.256333	0.254767	0.972208	2.37754e-06	0.430585	0.0347995	0.101759	0.00523162	0.26059	0.0496699	0.193837	0.0079612	0.145494	0.11925	0.487319	0.00290017	0.56053	0.00226752	0.379757	0.00182867	0.580258	-0.0207691	0.261662	0.00298473	0.195354	-0.0482003	0.502959	0.000878531	0.844588	0.00686039	0.502959	2.60582e-05	0.635002	-0.0160939	0.812288	0.00290017	0.861033	0.00147385	0.452495	0.00110496	0.369446	-0.0335123	0.980812	0.8047	0.471269	0.660161	0.788918
Pseudoflavonifractor	220	293	0.786918	0.788154	0.984567	7.32996e-07	0.872743	0.00707192	0.306273	0.0020482	0.3805	0.0387194	0.29768	0.0080575	0.280805	0.0883553	0.00194475	0.0249073	0.00229716	0.0235461	0.0242961	0.0119643	0.0233861	-0.0776785	0.00178828	0.0228779	0.0042568	-0.097115	0.00375659	0.0163157	0.0197419	0.0742334	0.00375659	0.019743	0.00350696	-0.0901305	0.0010854	0.0249073	0.00329117	0.026595	0.0176063	0.0109773	0.511921	0.0223162	0.984567	0.987663	0.68309	0.720508	0.788918
Supplemntal Table 7	P values for OTU
names	sampleSizeCase	sampleSizeControl	meanCase	meanControl	pValuesCaseControl	rSquaredCaseControl	pValuesCaseControlWilcox	rSquaredCaseControlWilcox	pValuesSex	rSquaredSex	pValuesSexWilcox	rSquaredSexWilcox	pValuesticLocation	rSquaredticLocation	pValuesTicLocationWilcox	rSquaredTicLocationWilcox	pValuesWBO	rSquaredWBO	pValuesWBOKruskalWallis	effectSizeWBOKruskalWallis	pValuesWaist	rSquaredWaist	pValuesWaistKendall	effectSizeWaistKendall	pValuesWHR	rSquaredWHR	pValuesWHRKendall	effectSizeWHRKendall	pValuesAge	rSquaredAge	pValuesAgeKendall	effectSizeAgeKendall	pValuesBMI	rSquaredBMI	pValuesBMIKendall	effectSizeBMIKendall	pValuesBMICAT	rSquaredBMICAT	pValuesBMICATKruskalWallis	effectSizeBMICATKruskalWallis	pValuesTicsCount	rSquaredTicsCount	pValuesTicsCountKendall	effectSizeTicsCountKendall	caseControlAdjust	caseControlWilcoxAdjust	pValuesSexAdjust	pValuesSexWilcoxAdjust	pValuesticLocationAdjust
X969400	215	283	0.347977	0.187504	6.55627e-05	0.0316473	0.00183943	0.139587	0.860281	6.25248e-05	0.507905	0.0296696	0.662036	0.00098165	0.707426	0.0310613	0.758106	0.00238088	0.782301	0.000991491	0.466262	0.00129543	0.355802	-0.0343024	0.636194	0.000546258	0.323642	-0.0363437	0.802261	0.000126553	0.501141	0.0233716	0.802261	0.00760891	0.276746	0.0366604	0.916826	0.00238088	0.807198	0.0019706	0.2367	0.00282172	0.00094521	0.122601	0.0397965	0.17027	0.924231	0.755633	0.999498
X509416	215	283	1.05401	1.30078	0.000516324	0.0240368	0.00105713	0.14675	0.544167	0.000742149	0.471102	0.0322948	0.719498	0.000986855	0.571185	0.0468679	0.0175728	0.0202573	0.0217223	0.0153533	0.0786664	0.00752281	0.1123	-0.0538534	0.0253085	0.0121422	0.0436466	-0.06782	0.574617	0.000635557	0.208737	-0.0396586	0.574617	0.00527021	0.0721219	-0.055048	0.106212	0.0202573	0.191629	0.00954526	0.258268	0.00257592	0.0018426	-0.104886	0.156704	0.15959	0.791049	0.733228	0.999498
X528715	215	283	0.256622	0.354436	0.00121841	0.0208931	0.00264727	0.134701	0.0255956	0.0100064	0.0215932	0.102951	0.994906	3.14606e-07	0.973631	0.00273566	0.2179	0.0089343	0.445598	0.00326068	0.0547716	0.00896814	0.0630001	-0.0662016	0.607215	0.000645093	0.661428	-0.0154681	0.00922874	0.013586	0.013826	-0.0812983	0.00922874	0.0190577	0.00766989	-0.0854438	0.0826702	0.0089343	0.127411	0.0114513	0.398087	0.00144012	0.0065679	-0.0958301	0.164358	0.17027	0.190632	0.179549	0.999498
X210485	215	283	0.724539	0.5213	0.00140561	0.0203717	0.00498781	0.125821	0.953755	6.78709e-06	0.889396	0.00623179	0.246823	0.00784148	0.249589	0.0952862	0.95982	0.000608734	0.67699	0.00157492	0.913306	2.89437e-05	0.651783	0.0159221	0.444143	0.00142891	0.43484	0.0273025	0.931947	1.47169e-05	0.540781	0.0201509	0.931947	0.010684	0.0594883	0.0602029	0.638073	0.000608734	0.407872	0.00584016	0.0233563	0.0103233	0.000688672	0.119338	0.164358	0.232892	0.977921	0.953011	0.999498
X588216	215	283	1.67634	1.35351	0.00147814	0.0201883	0.00103768	0.146985	0.0218631	0.0105527	0.0169837	0.106967	0.435748	0.0045961	0.412743	0.0677872	0.23824	0.0085062	0.217124	0.00615185	0.0233099	0.0124861	0.0130244	0.0838634	0.0113721	0.0155222	0.00591946	0.0921398	0.809294	0.000117538	0.931358	0.00271924	0.809294	0.00627764	0.07416	0.054501	0.378963	0.0085062	0.329163	0.00692429	0.127715	0.0046713	0.000940323	0.111139	0.164358	0.15959	0.184318	0.164899	0.999498
X369017	215	283	0.418974	0.287819	0.00162462	0.0198441	0.00200664	0.138432	0.006591	0.014786	0.00117537	0.145403	0.402073	0.00320198	0.763977	0.0248499	0.527241	0.00448734	0.368941	0.00402066	0.384547	0.00184473	0.322069	0.0363002	0.273312	0.00292623	0.0903586	0.0615293	0.130499	0.00460401	0.0737925	0.0609629	0.130499	0.00332103	0.230329	-0.0397034	0.492128	0.00448734	0.640832	0.00339665	0.0321468	0.00922189	0.0012604	0.11739	0.164358	0.17027	0.102583	0.0419677	0.999498
X359762	215	283	0.205688	0.315699	0.00274502	0.0179393	0.0391447	0.0924301	0.855081	6.73176e-05	0.771884	0.0129912	0.972381	9.38404e-06	0.773598	0.0238079	0.353558	0.00656645	0.476108	0.00299393	0.375602	0.00191525	0.914649	-0.00397309	0.875027	6.04033e-05	0.646824	-0.0167879	0.0535236	0.00749446	0.327359	0.0335507	0.0535236	3.05017e-05	0.626618	-0.0161733	0.365431	0.00656645	0.939164	0.000819099	0.584118	0.000604509	0.0541687	-0.0704096	0.208697	0.482544	0.924231	0.894272	0.999498
X782953	215	283	1.79948	1.48345	0.00275053	0.017932	0.0025145	0.135401	0.0262016	0.0099255	0.0186943	0.105376	0.455179	0.00423068	0.461786	0.0609043	0.178482	0.00988078	0.166542	0.0072163	0.0557635	0.00889573	0.0301789	0.0728928	0.031215	0.0112696	0.0128638	0.0829144	0.710369	0.000278284	0.806488	0.00767802	0.710369	0.0045551	0.131143	0.0458547	0.529317	0.00988078	0.524854	0.00451193	0.174999	0.00370572	0.00245273	0.101258	0.208697	0.17027	0.190632	0.16684	0.999498
X2552941	215	283	1.31462	1.04494	0.0034217	0.0171425	0.00319332	0.132125	0.0334568	0.00908511	0.018309	0.105723	0.421723	0.00503863	0.334443	0.0798808	0.260356	0.00807699	0.186814	0.00675544	0.0218233	0.0127623	0.0083878	0.0900097	0.0155886	0.014181	0.00711572	0.0910967	0.713523	0.000271978	0.833169	0.00671302	0.713523	0.00491158	0.059388	0.0582198	0.425252	0.00807699	0.305012	0.00730216	0.119358	0.00488355	0.00253105	0.102615	0.219484	0.17027	0.216117	0.165874	0.999498
X514272	215	283	0.925024	1.11377	0.00361588	0.0169432	0.00589341	0.123394	0.648054	0.000420422	0.574605	0.0251517	0.558961	0.00255361	0.424616	0.0660793	0.0123098	0.0217906	0.0123899	0.0175845	0.209009	0.00384674	0.263067	-0.0380144	0.0420999	0.0100376	0.0553874	-0.0644974	0.295196	0.002209	0.0781364	-0.055657	0.295196	0.00333597	0.181118	-0.0410004	0.284362	0.0217906	0.389345	0.00607817	0.543171	0.000745825	0.0101918	-0.0866563	0.219484	0.238487	0.840531	0.782956	0.999498
X180785	215	283	0.0872066	0.141125	0.00416368	0.0164346	0.0200731	0.104185	0.661996	0.000385613	0.516802	0.0290502	0.479328	0.0036446	0.291673	0.0872676	0.932877	0.000879713	0.676751	0.00157634	0.0940613	0.00682266	0.0596114	-0.0709895	0.109781	0.00622562	0.044072	-0.0752148	0.868811	5.50554e-05	0.824435	0.00780575	0.868811	0.00235217	0.323525	-0.0336524	0.257225	0.000879713	0.441497	0.00543018	0.348694	0.00177079	0.0596017	-0.0706741	0.220252	0.380762	0.84955	0.75701	0.999498
X797229	215	283	1.45491	1.18132	0.00456687	0.0161019	0.00336612	0.131393	0.0448323	0.00809007	0.0322809	0.0959367	0.556664	0.00290723	0.479694	0.0584948	0.251492	0.00824488	0.223698	0.00603207	0.0475932	0.00953734	0.0317411	0.0728838	0.0280492	0.0117136	0.0151898	0.081671	0.614504	0.000511813	0.663069	0.0137887	0.614504	0.00359005	0.256127	0.0348386	0.57987	0.00824488	0.567525	0.00408384	0.16834	0.00382247	0.0029428	0.100419	0.220252	0.17027	0.243472	0.208632	0.999498
X350091	215	283	0.626775	0.470486	0.0047171	0.0159855	0.00651602	0.121914	0.000977185	0.0216991	0.000438173	0.157554	0.274961	0.006795	0.37195	0.0738909	0.394071	0.00601658	0.361345	0.00410437	0.316773	0.00244444	0.282241	0.038753	0.150279	0.00504077	0.0740936	0.0637961	0.349548	0.00176453	0.228022	0.0403754	0.349548	0.0050607	0.181908	-0.0433909	0.544504	0.00601658	0.608625	0.00369204	0.0233313	0.0103271	0.0027107	0.107218	0.220252	0.24115	0.0356203	0.0243668	0.999498
X3443818	215	283	0.54151	0.388159	0.00548446	0.0154442	0.00131458	0.143968	0.0753455	0.00636221	0.0872591	0.0766286	0.767681	0.000800949	0.706802	0.0311308	0.370171	0.00633478	0.490042	0.00287772	0.0868607	0.00713343	0.0915425	0.0611555	0.049899	0.00934517	0.0921803	0.0605023	0.709646	0.000279739	0.662107	0.0147992	0.709646	0.00436422	0.273048	0.0359946	0.56047	0.00633478	0.758177	0.00238028	0.315435	0.0020318	0.00116622	0.117331	0.23779	0.15959	0.302838	0.367821	0.999498
X184420	215	283	0.857093	1.02744	0.00712345	0.0145084	0.00823622	0.118401	0.756061	0.00019475	0.760534	0.0136575	0.488382	0.00375622	0.371083	0.0740249	0.0101305	0.0226255	0.0131768	0.01734	0.177998	0.00442062	0.227819	-0.04112	0.0540962	0.00901824	0.0648646	-0.0623924	0.424737	0.00128509	0.154915	-0.0451127	0.424737	0.00193629	0.161108	-0.0431293	0.0713096	0.0226255	0.115377	0.0119079	0.542864	0.000746959	0.0109717	-0.086119	0.267147	0.255416	0.895831	0.891205	0.999498
X581782	215	283	0.325194	0.220203	0.00714813	0.014496	0.000923078	0.148458	0.369049	0.00162706	0.599917	0.0235043	0.458088	0.00559834	0.413741	0.0676426	0.566755	0.00409136	0.803219	0.000884972	0.222557	0.00362663	0.135511	0.0555433	0.234018	0.00345256	0.507912	0.0244293	0.568284	0.000656823	0.848083	-0.00666345	0.568284	0.000745757	0.212075	0.0420592	0.285509	0.00409136	0.44404	0.00540022	0.335275	0.00187194	0.00106752	0.121332	0.267147	0.15959	0.663767	0.796827	0.999498
X701221	215	283	0.443346	0.584058	0.00776842	0.0141991	0.0058238	0.123568	0.440318	0.001201	0.391004	0.0384389	0.888142	0.00014494	0.908802	0.0094802	0.101039	0.0125152	0.0609093	0.0112429	0.762257	0.000223461	0.682213	0.0146061	0.700068	0.00036233	0.799078	0.00900596	0.452536	0.00113818	0.390631	0.028331	0.452536	0.000965212	0.896358	0.00418123	0.497208	0.0125152	0.184519	0.00972396	0.0201841	0.0108307	0.0036737	-0.102326	0.267147	0.238487	0.731217	0.700116	0.999498
X570112	215	283	0.360721	0.243732	0.007922	0.0141293	0.0527004	0.0868155	0.668083	0.000370976	0.281971	0.0482123	0.355813	0.00299632	0.944727	0.00573776	0.989819	0.000235055	0.917588	0.000347442	0.484139	0.00119471	0.261086	-0.0412948	0.236463	0.00341675	0.103491	-0.0592969	0.410697	0.00136492	0.65251	0.0155457	0.410697	0.0102276	0.229095	0.0402705	0.728962	0.000235055	0.490117	0.00487977	0.138763	0.00441327	0.0298375	0.0800276	0.267147	0.484684	0.85374	0.616457	0.999498
X4380886	215	283	0.288796	0.192163	0.00844771	0.0139005	0.00334998	0.13146	0.151478	0.00414337	0.0911976	0.075691	0.433212	0.00561495	0.329743	0.0806611	0.500517	0.00476762	0.579638	0.00220102	0.0917245	0.00692061	0.0480549	0.0742298	0.0188083	0.0133876	0.0567137	0.0709248	0.505506	0.000894369	0.598295	0.0184936	0.505506	0.00219607	0.207234	0.0429224	0.57955	0.00476762	0.610896	0.0036709	0.599973	0.000554914	0.00454402	0.106297	0.269394	0.17027	0.45072	0.379157	0.999498
X369486	215	283	0.426284	0.596626	0.00887626	0.0137244	0.0297148	0.0974135	0.126051	0.00471233	0.312071	0.0452988	0.775035	0.000615425	0.859766	0.0146214	0.628321	0.0035103	0.601095	0.00205446	0.541618	0.000909351	0.832513	-0.00776871	0.986617	6.87055e-07	0.90209	0.00448574	0.901649	3.08201e-05	0.562021	0.0197586	0.901649	0.00258719	0.633778	-0.0157518	0.638595	0.0035103	0.738122	0.00254928	0.288346	0.00227254	0.0493607	-0.0714806	0.269394	0.423144	0.401677	0.634438	0.999498
X516966	215	283	0.546944	0.707916	0.0104205	0.013155	0.0105621	0.114576	0.00412245	0.0164704	0.00507854	0.125561	0.523713	0.0035632	0.331806	0.0803178	0.00166864	0.0302326	0.00071763	0.0288271	0.580351	0.000746162	0.560615	0.0204839	0.967581	4.03369e-06	0.489173	-0.0241302	0.521415	0.000829309	0.556145	-0.0193053	0.521415	0.00392979	0.158904	0.0448237	0.187427	0.0302326	0.229316	0.00868975	0.197182	0.00335082	0.0145433	-0.0855375	0.301203	0.305294	0.0807203	0.0934144	0.999498
X368219	215	283	0.386415	0.474676	0.011558	0.0127882	0.00841567	0.118074	0.299723	0.00216803	0.295001	0.0469268	0.852968	0.000276071	0.857078	0.0149048	0.460053	0.00521469	0.537901	0.00250224	0.00661022	0.0178508	0.00829575	-0.0919704	0.155015	0.00492602	0.102214	-0.0564437	0.00265603	0.0180587	0.000677873	-0.10987	0.00265603	0.0177092	0.00712144	-0.0844138	0.0774536	0.00521469	0.13994	0.0110174	0.621005	0.000493234	0.0234014	-0.078245	0.318895	0.255416	0.614635	0.623165	0.999498
X370338	215	283	0.341456	0.438101	0.0130259	0.0123661	0.0164012	0.10754	0.292617	0.0022327	0.414562	0.036561	0.747129	0.000886284	0.593341	0.0441942	0.700416	0.00287125	0.622395	0.00191405	0.570066	0.000787413	0.550469	0.0212573	0.834328	0.00010682	0.9449	0.00245086	0.537955	0.000765283	0.262923	-0.0369596	0.537955	0.000964292	0.149633	0.046135	0.347924	0.00287125	0.366439	0.00638604	0.0731303	0.00646001	0.0118833	-0.0886542	0.324378	0.362967	0.603899	0.711679	0.999498
X370225	215	283	0.335853	0.481245	0.0142099	0.0120596	0.0220286	0.102612	0.0227884	0.0104087	0.00276024	0.134131	0.177591	0.0131221	0.103626	0.134695	0.077663	0.0137086	0.139037	0.00794009	0.960705	5.92772e-06	0.842333	0.00739665	0.549378	0.000874908	0.339948	0.0351177	0.146438	0.0042472	0.480216	-0.0244772	0.146438	0.000205478	0.986592	0.000575498	0.847063	0.0137086	0.8788	0.00136639	0.0394828	0.00852044	0.0161163	-0.0890499	0.324378	0.389524	0.189487	0.079784	0.999498
X185394	215	283	0.0849616	0.128861	0.0152419	0.0118132	0.045929	0.0894449	0.239679	0.00278619	0.308965	0.0455906	0.591869	0.00241957	0.499967	0.0558255	0.0474528	0.0159111	0.0411167	0.0128115	0.182752	0.00432541	0.143408	-0.0555902	0.166084	0.00467266	0.180467	-0.0504395	0.912733	2.42384e-05	0.952297	0.00212001	0.912733	7.32884e-05	0.781972	0.0094808	0.522461	0.0159111	0.359153	0.0064874	0.169469	0.0038023	0.0704246	-0.0680848	0.324378	0.484596	0.550635	0.633588	0.999498
X610753	215	283	0.732167	0.550116	0.0153399	0.0117907	0.065127	0.0826489	0.401065	0.00142206	0.423988	0.0358274	0.857765	0.000175043	0.784162	0.0226681	0.952504	0.000685614	0.693509	0.00147766	0.519494	0.00101267	0.471299	-0.0258034	0.184309	0.00429485	0.144933	-0.0517433	0.548304	0.00072701	0.508554	0.0222744	0.548304	0.0114975	0.0977376	0.0541364	0.740502	0.000685614	0.670939	0.00312817	0.136933	0.00445441	0.0446897	0.0721965	0.324378	0.532845	0.693227	0.711679	0.999498
X518438	215	283	0.167857	0.246933	0.0166359	0.0115062	0.043794	0.0903417	0.233084	0.00286559	0.452856	0.033638	0.807485	0.000308009	0.665829	0.0357426	0.28368	0.00765865	0.178609	0.00693565	0.337345	0.00224532	0.324126	0.0367837	0.122309	0.0058133	0.210092	0.0463424	0.293707	0.00222265	0.172394	0.047231	0.293707	0.000599142	0.941203	0.00248843	0.99593	0.00765865	0.666674	0.0031658	0.0429646	0.0082339	0.0308552	-0.0797774	0.324378	0.484596	0.542077	0.727131	0.999498
X1111294	215	283	0.367624	0.265043	0.0167509	0.0114821	0.00841445	0.118076	0.394354	0.00146305	0.497893	0.0303733	0.488985	0.00384285	0.325348	0.0813974	0.369266	0.00634717	0.371097	0.00399721	0.020419	0.0130417	0.0299395	0.0799464	0.0233515	0.0124786	0.0592428	0.0688639	0.779255	0.000158539	0.978575	0.000935323	0.779255	0.00399315	0.225425	0.0405081	0.685956	0.00634717	0.666657	0.00316596	0.292102	0.00223747	0.00906539	0.0959452	0.324378	0.255416	0.685938	0.751681	0.999498
X786876	215	283	0.33899	0.236723	0.0170374	0.0114227	0.0067538	0.121382	0.641637	0.000437053	0.74828	0.0143802	0.724079	0.000785789	0.36357	0.0751949	0.119083	0.0117627	0.508744	0.00272682	0.418367	0.00159798	0.689083	-0.0148897	0.730893	0.000288831	0.629555	-0.0177908	0.656165	0.000399951	0.105221	0.0562703	0.656165	0.000115898	0.46142	0.024803	0.808355	0.0117627	0.579066	0.00397196	0.0161131	0.0116181	0.000491619	0.129235	0.324378	0.24115	0.839418	0.881953	0.999498
X518389	215	283	0.438218	0.529425	0.0170542	0.0114192	0.0261122	0.099684	0.494218	0.000942703	0.584197	0.0245235	0.723603	0.00102367	0.58473	0.0452277	0.115239	0.0119134	0.112574	0.00878599	0.154075	0.00494848	0.135991	-0.051896	0.100178	0.00657827	0.132516	-0.051904	0.0278828	0.00971095	0.138312	0.0478439	0.0278828	0.00146891	0.660507	-0.0137618	0.935531	0.0119134	0.887402	0.00129179	0.0758568	0.00634007	0.0150888	-0.0837486	0.324378	0.423144	0.766903	0.786269	0.999498
X827497	215	283	1.41069	1.16082	0.0171262	0.0114045	0.0243438	0.100899	0.728079	0.000243931	0.703994	0.0170252	0.561548	0.00211949	0.61265	0.0419012	0.9112	0.00108075	0.862364	0.000598116	0.352432	0.00210933	0.46392	-0.0254132	0.224459	0.00359701	0.291598	-0.0362685	0.941224	1.09714e-05	0.617407	0.0162311	0.941224	0.006134	0.290458	0.0333168	0.670244	0.00108075	0.631013	0.00348574	0.0272244	0.00979334	0.00723958	0.0931213	0.324378	0.410463	0.877503	0.86211	0.999498
X1041394	215	283	0.392071	0.287651	0.0183943	0.0111547	0.0583333	0.0848357	0.849431	7.27338e-05	0.866016	0.00756059	0.883671	0.000164656	0.913515	0.00898824	0.694096	0.0029259	0.616238	0.00195414	0.905231	3.46131e-05	0.6731	0.0153288	0.840052	9.94677e-05	0.806068	-0.00884771	0.741976	0.000218739	0.454599	0.0254528	0.741976	0.014072	0.0430866	0.0668166	0.470262	0.0029259	0.229665	0.00868243	0.309284	0.00208406	0.0370333	0.075767	0.324378	0.513164	0.924231	0.945452	0.999498
X194610	215	283	0.205285	0.144589	0.018864	0.0110666	0.012337	0.112133	0.0248952	0.0101023	0.0117374	0.112921	0.640156	0.00182149	0.617688	0.0413083	0.263224	0.00802377	0.192719	0.00663053	0.300371	0.00261574	0.273069	0.0410606	0.210453	0.00382248	0.275099	0.0405299	0.834673	8.79092e-05	0.813115	0.00826256	0.834673	0.000173499	0.336142	0.0325523	0.228139	0.00802377	0.123636	0.01159	0.125238	0.00473259	0.0126823	0.0928974	0.324378	0.312024	0.190632	0.13975	0.999498
X269901	215	283	0.370507	0.272491	0.0188641	0.0110666	0.0414793	0.0913566	0.703216	0.00029289	0.526297	0.0283954	0.88123	0.000141621	0.607514	0.042508	0.819964	0.00186404	0.648681	0.00174722	0.947642	1.05305e-05	0.735834	-0.012232	0.544767	0.000895265	0.433895	-0.028106	0.906952	2.75712e-05	0.218691	0.0417177	0.906952	0.0142435	0.133887	0.0493427	0.467403	0.00186404	0.404609	0.00588142	0.129277	0.00463335	0.0195392	0.0845462	0.324378	0.482544	0.866267	0.760055	0.999498
X536831	215	283	0.481334	0.630269	0.0194413	0.0109614	0.0306727	0.0968498	0.556665	0.000697056	0.537544	0.0276274	0.906693	0.000111926	0.83446	0.0172957	0.0243201	0.0188473	0.0145429	0.0169483	0.833627	0.00010774	0.851795	0.00676815	0.326803	0.00234529	0.420638	0.0288732	0.404563	0.00140108	0.230938	0.0400856	0.404563	0.0044806	0.339449	-0.0310087	0.931268	0.0188473	0.905906	0.0011284	0.00730094	0.0144205	0.00852462	-0.0939653	0.324378	0.423144	0.793969	0.76955	0.999498
X581003	215	283	0.567988	0.719671	0.0197564	0.0109053	0.0224602	0.102281	0.193889	0.0034005	0.225147	0.0543538	0.945368	2.94115e-05	0.74988	0.0263839	0.147869	0.0107614	0.103806	0.00911071	0.259686	0.00309758	0.3393	-0.0343206	0.527903	0.000972483	0.351747	-0.0331544	0.204728	0.0032406	0.315989	-0.033397	0.204728	0.00389725	0.401019	-0.0271584	0.498619	0.0107614	0.514968	0.0046147	0.43078	0.00125193	0.0334807	-0.0755961	0.324378	0.389524	0.502951	0.560289	0.999498
X332185	215	283	0.20971	0.29229	0.0200939	0.0108463	0.0197201	0.104483	0.139636	0.00439387	0.096003	0.0745902	0.228773	0.0239931	0.197767	0.106591	0.230387	0.00866736	0.268986	0.0052914	0.601934	0.000664222	0.97721	-0.00107199	0.888394	4.80926e-05	0.956405	0.00201976	0.188264	0.00348764	0.124346	0.052873	0.188264	0.0033115	0.350182	-0.0312055	0.646864	0.00866736	0.446114	0.0053759	0.0951637	0.00560437	0.0225967	-0.083753	0.324378	0.380762	0.428077	0.386903	0.999498
X225284	215	283	0.258051	0.179771	0.0212628	0.0106495	0.0630178	0.0833067	0.922216	1.92413e-05	0.269594	0.0494714	0.827128	0.000360047	0.855025	0.0151213	0.728391	0.00263177	0.735388	0.00124108	0.997072	3.28812e-08	0.688153	-0.0148824	0.790598	0.000172167	0.371021	-0.0328617	0.774314	0.000165916	0.446358	0.0264555	0.774314	0.0120984	0.325977	0.0331254	0.408162	0.00263177	0.262398	0.00803904	0.261891	0.0025371	0.0455207	0.0741594	0.324378	0.531275	0.956897	0.60163	0.999498
X317135	215	283	0.180198	0.261436	0.0216103	0.0105931	0.0691195	0.0814503	0.60757	0.000532105	0.579763	0.0248133	0.900095	0.000101331	0.798123	0.0211682	0.220585	0.00887574	0.144668	0.00778093	0.993827	1.46153e-07	0.609549	0.0193544	0.423677	0.00156189	0.496423	-0.0255436	0.418431	0.00132045	0.535746	-0.0216909	0.418431	0.000181535	0.955662	-0.00189897	0.694161	0.00887574	0.972818	0.0004625	0.63019	0.000467706	0.141651	-0.0549466	0.324378	0.533335	0.823203	0.785527	0.999498
X587530	215	283	0.226189	0.151025	0.0216471	0.0105872	0.0399787	0.0920405	0.0592765	0.00715392	0.0253214	0.100218	0.862893	0.000118574	0.53753	0.0510262	0.545972	0.00429708	0.414695	0.0035501	0.915933	2.72095e-05	0.326221	0.0372583	0.0440539	0.00985221	0.0513014	-0.0733006	0.0976335	0.00552209	0.112221	0.0561551	0.0976335	0.0034896	0.0172147	0.0816838	0.711013	0.00429708	0.260459	0.00807507	5.44443e-06	0.0408653	0.00744843	0.101012	0.324378	0.482544	0.275883	0.18963	0.999498
X561171	215	283	0.463352	0.586609	0.0219102	0.0105452	0.0122282	0.112274	0.284081	0.00231309	0.282331	0.0481763	0.427151	0.00596707	0.432127	0.0650131	0.426662	0.00560779	0.295462	0.00491401	0.0357678	0.0107069	0.0555311	0.0686393	0.721832	0.000309461	0.953345	-0.00209216	0.616509	0.000506036	0.846393	-0.00644773	0.616509	0.00538281	0.0582122	0.061126	0.151766	0.00560779	0.14861	0.0107381	0.865213	5.81462e-05	0.0125098	-0.0886242	0.324378	0.312024	0.601125	0.616457	0.999498
X592866	215	283	1.49054	1.36468	0.0240417	0.0102231	0.014452	0.1096	0.103013	0.00535045	0.124389	0.068857	0.536209	0.00244155	0.53393	0.0514786	0.44096	0.00543652	0.408659	0.00360913	0.0343738	0.0108709	0.00412905	0.0960809	0.45898	0.00133825	0.119349	0.051726	0.274557	0.00240645	0.292614	0.0327858	0.274557	0.000788025	0.395994	0.0256549	0.25936	0.00543652	0.18717	0.0096566	0.418532	0.00131988	0.0346584	0.0702434	0.32677	0.350688	0.361438	0.433696	0.999498
X191222	215	283	0.21856	0.301554	0.024373	0.0101757	0.0220277	0.102612	0.858015	6.45908e-05	0.835923	0.00928087	0.952385	2.39276e-05	0.845327	0.0161453	8.33268e-05	0.042525	0.000145389	0.0350716	0.0323239	0.011125	0.0543911	-0.0717936	0.0180033	0.0135721	0.031542	-0.0795417	0.419643	0.0013136	0.560271	0.0201559	0.419643	0.0181753	0.0131608	-0.0832177	0.00769178	0.042525	0.0521194	0.0154946	0.731554	0.000237489	0.0455422	-0.0738539	0.32677	0.389524	0.924231	0.925922	0.999498
X2445338	215	283	0.265983	0.187725	0.0245608	0.0101491	0.0012633	0.144479	0.0704125	0.00658443	0.0178227	0.10617	0.545243	0.00349838	0.582518	0.0454943	0.516962	0.00459386	0.27097	0.00526186	0.149388	0.00506282	0.0181496	0.0887614	0.00690665	0.0176616	0.00153637	0.117966	0.926314	1.72614e-05	0.911325	-0.00391831	0.926314	0.00632477	0.0557325	0.0651359	0.255418	0.00459386	0.171891	0.0100577	0.810762	0.0001157	0.00265539	0.112564	0.32677	0.15959	0.292742	0.164899	0.999498
X351280	215	283	0.545964	0.437446	0.0247383	0.0101242	0.0561753	0.0855745	0.547068	0.000731508	0.8263	0.00983374	0.0520264	0.0179772	0.103542	0.134727	0.000664746	0.0340468	0.00107726	0.0272318	0.397084	0.00174972	0.177923	-0.0475046	0.699525	0.00036371	0.780826	-0.00973609	0.136128	0.00447268	0.738564	-0.0109755	0.136128	0.000378192	0.421473	-0.025604	0.192243	0.0340468	0.0924085	0.0129216	0.171099	0.00377346	0.0155125	0.0849082	0.32677	0.508931	0.791049	0.925895	0.995094
X265871	215	283	0.107548	0.153587	0.0247635	0.0101207	0.0300338	0.0972241	0.956336	6.05006e-06	0.951307	0.00273643	0.833551	0.000310569	0.774283	0.0237339	0.257985	0.00812138	0.201641	0.00644888	0.972677	2.86468e-06	0.82124	0.00854036	0.544773	0.000895241	0.394008	-0.0318905	0.808067	0.000119085	0.642459	0.016331	0.808067	5.56461e-05	0.149743	0.0491207	0.512537	0.00812138	0.389347	0.00607816	0.591328	0.000581616	0.0670336	-0.0687479	0.32677	0.423144	0.978914	0.973902	0.999498
X227344	215	283	0.346312	0.245749	0.0254003	0.0100328	0.0409072	0.0916148	0.204557	0.00324303	0.0629993	0.0833126	0.778011	0.00045501	0.838246	0.0168945	0.926654	0.000938563	0.465768	0.00308238	0.914488	2.81568e-05	0.536807	-0.0227294	0.516816	0.00102571	0.243024	-0.042574	0.216108	0.00308308	0.274177	0.0377943	0.216108	0.00336594	0.199858	0.0429892	0.829909	0.000938563	0.646105	0.00334913	0.212135	0.00313693	0.0191364	0.0864431	0.327952	0.482544	0.512401	0.294156	0.999498
X539878	215	283	0.755054	0.583422	0.0259336	0.00996102	0.0736046	0.0801699	0.440976	0.00119755	0.492979	0.0307215	0.942538	3.02032e-05	0.75411	0.0259227	0.943229	0.000779192	0.543431	0.00246101	0.483889	0.00119608	0.517697	-0.0231079	0.234768	0.00344153	0.174378	-0.0480802	0.707798	0.000283483	0.395539	0.0285139	0.707798	0.00905758	0.0909026	0.0550579	0.802442	0.000779192	0.693375	0.00293215	0.113269	0.00504877	0.0363536	0.0749779	0.327952	0.544853	0.731217	0.751681	0.999498
X225799	215	283	0.229522	0.159436	0.026947	0.00982867	0.0150212	0.108975	0.794945	0.000136308	0.822488	0.0100532	0.533701	0.00228014	0.551234	0.049318	0.653993	0.00327845	0.78287	0.000988556	0.448503	0.00140178	0.353911	-0.0345842	0.817878	0.000129483	0.727262	-0.0129072	0.867682	5.60158e-05	0.236154	0.0414006	0.867682	0.00874103	0.436836	0.0263852	0.474855	0.00327845	0.211863	0.00906845	0.228579	0.00292142	0.0158122	0.0900318	0.329574	0.350688	0.913289	0.925895	0.999498
X518002	215	283	0.593036	0.456539	0.0274362	0.00976661	0.0173589	0.106606	0.0760977	0.00632969	0.0964574	0.0744884	0.683226	0.00115816	0.615863	0.0415228	0.742204	0.00251478	0.984327	6.3826e-05	0.163873	0.00472171	0.119915	0.0557836	0.0163264	0.0139852	0.0190958	0.0833272	0.737581	0.000226542	0.530722	0.021042	0.737581	0.00131294	0.450648	0.0245591	0.313659	0.00251478	0.428271	0.00558828	0.498877	0.000922528	0.0134578	0.0885342	0.329574	0.362967	0.302838	0.386903	0.999498
X968675	215	283	0.950009	1.12978	0.0276907	0.00973478	0.0300895	0.0971912	0.460235	0.00109994	0.440933	0.0345322	0.476751	0.00327703	0.535304	0.0513058	0.0357978	0.0171557	0.050205	0.0120147	0.927382	2.0284e-05	0.789109	0.00924034	0.417456	0.00160424	0.40117	0.0287239	0.724162	0.00025131	0.756043	0.00995461	0.724162	0.000108619	0.45247	0.0233415	0.536016	0.0171557	0.631137	0.00348461	0.0393896	0.00852847	0.0145138	-0.083548	0.329574	0.423144	0.741015	0.723739	0.999498
X357853	215	283	0.516548	0.617625	0.0293052	0.00953965	0.0306343	0.0968722	0.708814	0.000281422	0.605033	0.0231752	0.979225	6.42192e-06	0.935365	0.00671162	0.45463	0.00527694	0.540584	0.00248219	0.694474	0.000376692	0.766144	0.0103839	0.53114	0.00095732	0.592991	0.0184882	0.667681	0.000371932	0.57732	-0.0180622	0.667681	8.84346e-06	0.602313	0.016379	0.290539	0.00527694	0.33256	0.0068731	0.353749	0.00173404	0.0470519	-0.068688	0.342082	0.423144	0.86847	0.798311	0.999498
X2128807	215	283	0.342514	0.268198	0.0308666	0.00936127	0.011627	0.11307	0.374176	0.00159257	0.446988	0.0340764	0.988769	1.20961e-06	0.880976	0.0123919	0.0134305	0.0214163	0.00350981	0.0225783	0.884654	5.13931e-05	0.895647	0.00477524	0.739613	0.000269724	0.791044	-0.00954769	0.165539	0.00387317	0.107311	0.0542719	0.165539	1.25107e-05	0.614334	-0.0164724	0.230391	0.0214163	0.109798	0.0121352	0.82394	9.98888e-05	0.0397561	0.0739837	0.35351	0.312024	0.668434	0.725459	0.999498
X198151	215	283	0.325947	0.453628	0.0352313	0.00890847	0.192185	0.05844	0.970337	2.79065e-06	0.308652	0.0456201	0.642427	0.00207295	0.450045	0.0625124	0.831907	0.00176412	0.838038	0.000713654	0.242132	0.00333542	0.702304	-0.0143031	0.090184	0.00698667	0.375143	-0.0328778	0.83352	8.91575e-05	0.595471	-0.0184485	0.83352	0.00353593	0.363072	-0.0306583	0.312477	0.00176412	0.361802	0.00645034	0.946333	9.14413e-06	0.416743	-0.0301226	0.396025	0.686213	0.986591	0.633588	0.999498
X579608	215	283	0.840648	0.987792	0.0363593	0.00880094	0.0404535	0.0918218	0.00654848	0.0148091	0.00816726	0.118529	0.315316	0.00889957	0.379342	0.0727556	0.0873393	0.0131777	0.0716363	0.0105946	0.705936	0.000347607	0.659145	-0.0152096	0.255507	0.00315238	0.128819	-0.0518822	0.965698	3.73239e-06	0.495038	-0.0218036	0.965698	9.86412e-05	0.947212	-0.00206092	0.114602	0.0131777	0.0902488	0.013029	0.663122	0.000382881	0.0585861	-0.0645054	0.401275	0.482544	0.102583	0.114934	0.999498
X520413	215	283	0.218968	0.28415	0.0370468	0.00873709	0.0864662	0.0768214	0.438843	0.00120877	0.606378	0.023089	0.337148	0.00495357	0.461919	0.0608862	5.91407e-05	0.04391	0.012615	0.017513	0.17694	0.00444222	0.134248	-0.0544071	0.367621	0.00198018	0.214282	-0.0447262	0.078622	0.00622305	0.165623	-0.0467248	0.078622	0.00916423	0.0956057	-0.0544838	0.380081	0.04391	0.519376	0.0045687	0.502474	0.000907172	0.150662	-0.0517134	0.401561	0.546719	0.731217	0.798311	0.999498
X299267	215	283	0.328543	0.243994	0.0380144	0.00864931	0.0179391	0.106062	0.793098	0.000138832	0.780944	0.0124615	0.381339	0.00691128	0.211373	0.103434	0.511758	0.00464838	0.455814	0.00316939	0.117917	0.00595235	0.123081	0.0571327	0.196375	0.00406772	0.42064	0.0295845	0.728995	0.000242223	0.800119	0.00876814	0.728995	0.00227206	0.24507	0.0390007	0.634521	0.00464838	0.828735	0.00179069	0.2897	0.00225983	0.0217855	0.0847282	0.403767	0.362967	0.913289	0.899493	0.999498
X4301800	215	283	0.250888	0.183613	0.0385807	0.008599	0.10434	0.0727806	0.729906	0.000240532	0.498849	0.0303058	0.130403	0.00801839	0.418289	0.0669859	0.27556	0.00780067	0.280881	0.00511746	0.722086	0.000308872	0.381509	-0.0325099	0.654643	0.000488517	0.751109	-0.0116895	0.0770383	0.00628952	0.570474	-0.0196638	0.0770383	0.00126089	0.530025	-0.0210956	0.355142	0.00780067	0.16405	0.0102767	0.183214	0.0035685	0.0193055	0.0865386	0.403767	0.57366	0.877503	0.751681	0.999498
X369182	215	283	0.403641	0.510186	0.0399814	0.00847782	0.0523802	0.0869333	0.359844	0.00169067	0.444736	0.0342455	0.35394	0.00461903	0.471156	0.0596373	0.525084	0.00450956	0.534803	0.00252552	0.172776	0.00452863	0.305557	-0.0372499	0.568324	0.000794542	0.44065	-0.0277924	0.873086	5.1496e-05	0.919607	0.00341896	0.873086	0.00310383	0.720379	-0.0117501	0.456087	0.00450956	0.417349	0.00572188	0.124181	0.00475913	0.0583965	-0.0682648	0.411334	0.484684	0.655254	0.723739	0.999498
X579851	215	283	0.324232	0.238802	0.0410629	0.00838726	0.141204	0.0659315	0.00278743	0.0178838	0.0112572	0.113579	0.940092	3.31081e-05	0.662907	0.0360756	0.719489	0.00270758	0.386527	0.00383325	0.947139	1.07342e-05	0.601492	0.0194548	0.0233518	0.0124786	0.0351534	-0.0777407	0.00831799	0.0139556	0.028609	0.0759457	0.00831799	0.00148124	0.2159	0.0416672	0.6237	0.00270758	0.272952	0.00784708	2.13682e-06	0.0443311	0.0154051	0.0897487	0.41542	0.616724	0.0604275	0.13975	0.999498
X177150	215	283	0.106905	0.0775788	0.0439198	0.00815954	0.113965	0.0708293	0.623908	0.000485074	0.601353	0.0234118	0.664482	0.00163976	0.668268	0.035465	0.0499269	0.0156856	0.154103	0.00752762	0.206407	0.00389093	0.217745	0.0468005	0.730585	0.000289519	0.662184	-0.0164552	0.903043	2.99484e-05	0.74999	0.0112701	0.903043	0.0105548	0.00425088	0.0980323	0.0230206	0.0156856	0.0425609	0.0163928	0.37097	0.00161406	0.0989259	0.0622575	0.437038	0.581316	0.832335	0.796989	0.999498
X829733	215	283	0.486024	0.385156	0.0461327	0.00799358	0.132636	0.0673863	0.757103	0.000193036	0.62168	0.022113	0.13421	0.00715972	0.68617	0.03344	0.00860138	0.0233244	0.0181426	0.0160695	0.443763	0.00143129	0.519462	0.0232345	0.512659	0.00104618	0.940042	-0.00270137	0.556363	0.000698124	0.826243	0.00736401	0.556363	6.17686e-05	0.863007	0.00561421	0.30323	0.0233244	0.182405	0.00977832	0.146957	0.00423631	0.0392132	0.0737615	0.451654	0.605339	0.895831	0.805262	0.999498
X759751	215	283	0.718861	0.601615	0.0470965	0.00792391	0.0662518	0.0823052	0.132591	0.00455447	0.127132	0.0683598	0.323354	0.00717001	0.305361	0.08483	0.0190158	0.0199158	0.0127956	0.0174566	0.321539	0.00239682	0.223677	-0.0428402	0.0225946	0.0126167	0.0249581	-0.0782357	0.00999523	0.0133027	0.0139958	0.0803257	0.00999523	0.000332244	0.483572	-0.0222067	0.0901696	0.0199158	0.065341	0.0144853	0.362813	0.00166991	0.128852	0.0530019	0.451705	0.532845	0.414861	0.434986	0.999498
X369555	215	283	0.30207	0.427623	0.0478743	0.00786875	0.0694127	0.0813646	0.975771	1.86151e-06	0.977077	0.00128757	0.961823	1.52648e-05	0.629937	0.0398754	0.360113	0.00647395	0.28886	0.00500486	0.00732939	0.0174057	0.0157662	-0.0918811	0.0150598	0.0143273	0.0445841	-0.0757747	0.186416	0.00351694	0.461449	0.0260048	0.186416	0.0237721	0.0058753	-0.0943125	0.00150171	0.00647395	0.0151884	0.0208868	0.107284	0.005221	0.0380466	-0.0781818	0.451705	0.533335	0.988803	0.988477	0.999498
X179200	215	283	0.137456	0.190593	0.0483704	0.00783407	0.046355	0.0892702	0.638102	0.000446384	0.595842	0.0237673	0.38689	0.00975821	0.416675	0.0672185	0.330043	0.00691098	0.187846	0.00673332	0.721381	0.000310508	0.387635	0.0328488	0.398051	0.00174257	0.25314	0.0430658	0.884937	4.22637e-05	0.803073	0.00879983	0.884937	0.000662205	0.707808	0.0128291	0.837662	0.00691098	0.737353	0.00255578	0.544556	0.000740715	0.05972	-0.0708573	0.451705	0.484596	0.839418	0.793149	0.999498
X357582	215	283	0.293546	0.208772	0.0508239	0.00766785	0.0482837	0.0884957	0.715299	0.000268464	0.55284	0.0265958	0.415328	0.00648389	0.29611	0.0864692	0.460389	0.00521086	0.285225	0.00505576	0.20503	0.00391459	0.323058	-0.0375257	0.700141	0.000362146	0.951663	-0.00229764	0.11656	0.00495828	0.287187	-0.0376336	0.11656	0.00414417	0.729704	-0.0118643	0.135922	0.00521086	0.0373284	0.0169715	0.447972	0.00116134	0.115375	0.0594362	0.461251	0.484596	0.873004	0.782271	0.999498
X332778	215	283	0.230655	0.29894	0.0514775	0.007625	0.0952926	0.0747501	0.068546	0.00667288	0.0604747	0.0841246	0.43394	0.00839441	0.431894	0.0650461	0.428863	0.00558112	0.315078	0.00465553	0.789254	0.000174437	0.84933	0.00698016	0.933189	1.71622e-05	0.953965	-0.00211264	0.213274	0.00312137	0.0524266	0.0662332	0.213274	0.00295949	0.277903	-0.0359692	0.291058	0.00558112	0.12477	0.0115479	0.707613	0.00028386	0.150315	-0.0524454	0.461251	0.558754	0.292284	0.28904	0.999498
X837177	215	283	0.564984	0.461038	0.0530431	0.00752464	0.144433	0.0654009	0.580277	0.000616937	0.308528	0.0456318	0.0850854	0.0113042	0.352454	0.076954	0.0440202	0.0162437	0.178733	0.00693289	0.474484	0.00124834	0.434552	0.0277867	0.260736	0.00308398	0.558284	0.0206374	0.160267	0.00397132	0.93093	-0.00286619	0.160267	2.84751e-06	0.667862	0.0137206	0.252279	0.0162437	0.106634	0.012269	0.270796	0.00244445	0.0483406	0.0694887	0.461251	0.6174	0.808962	0.633588	0.999498
X820346	215	283	0.198288	0.299758	0.0531262	0.0075194	0.116516	0.0703339	0.707997	0.000283079	0.25855	0.0506287	0.450404	0.00117352	0.465435	0.0604092	0.539949	0.00435773	0.396886	0.0037268	0.51374	0.00104083	0.33211	-0.0371267	0.904367	3.52504e-05	0.861812	-0.00661959	0.996354	4.214e-08	0.881252	0.00531977	0.996354	0.00768975	0.223256	-0.0419627	0.210484	0.00435773	0.130795	0.0113303	0.231534	0.00288466	0.241465	-0.0444473	0.461251	0.581585	0.86847	0.587789	0.999498
X359872	215	283	1.18397	1.03091	0.0533908	0.00750277	0.0602463	0.0841994	0.91192	2.46943e-05	0.936738	0.00355668	0.516636	0.00444719	0.55389	0.0489894	0.0306465	0.0178376	0.0261722	0.0146116	0.0459811	0.00967761	0.0681705	0.0632053	0.694771	0.000375921	0.636909	0.0162242	0.00945987	0.0134981	0.00398505	0.0926089	0.00945987	0.00124995	0.19123	0.0408022	0.0724918	0.0178376	0.0546725	0.0152818	0.0194731	0.0109557	0.0369747	0.0716324	0.461251	0.522422	0.952729	0.96719	0.999498
X198947	215	283	0.18419	0.231323	0.0539519	0.0074678	0.079235	0.0786498	0.319748	0.00199594	0.265906	0.0498541	0.850835	0.000227617	0.966635	0.00346177	0.803573	0.00200085	0.849628	0.000658193	0.656362	0.000483335	0.56482	0.020998	0.704684	0.000350721	0.555968	-0.0212894	0.363196	0.00166725	0.479769	-0.0239604	0.363196	0.000160399	0.814147	0.00773523	0.689036	0.00200085	0.745392	0.00248787	0.509556	0.000877471	0.0743935	-0.0645712	0.461251	0.546719	0.636351	0.595589	0.999498
X4393396	215	283	0.443745	0.337201	0.0551983	0.00739148	0.0345923	0.0946902	0.107461	0.00521575	0.184494	0.0594663	0.853107	0.000365758	0.476833	0.0588764	0.0650602	0.0145046	0.0209814	0.0154914	0.427705	0.00153495	0.531281	-0.0234179	0.462691	0.00131629	0.490765	-0.025549	0.457876	0.00111156	0.234226	0.0414664	0.457876	0.0049298	0.301489	-0.0349156	0.0399798	0.0145046	0.0925785	0.0129133	0.0424184	0.00827721	0.0251993	0.0832969	0.461912	0.456468	0.367757	0.504449	0.999498
X365510	215	283	0.829409	0.935054	0.0555512	0.0073702	0.0852251	0.0771262	0.471827	0.00104425	0.494296	0.030628	0.855308	0.000246256	0.785837	0.0224878	0.00756908	0.0238691	0.00456679	0.0215382	0.107249	0.00631524	0.0771378	-0.0603095	0.144658	0.00518236	0.238392	-0.0398816	0.320987	0.00198576	0.69466	0.0124687	0.320987	0.00588589	0.154182	-0.0438988	0.568507	0.0238691	0.535688	0.00440093	0.842889	7.92764e-05	0.183314	-0.0451011	0.461912	0.546719	0.749751	0.751681	0.999498
X192048	215	283	0.395037	0.463218	0.0570929	0.00727889	0.0820808	0.0779147	0.155705	0.00405924	0.190368	0.0586798	0.929211	5.3483e-05	0.974477	0.00264784	0.113912	0.0119666	0.1459	0.00774693	0.198618	0.0040273	0.178999	-0.0469677	0.655557	0.000485755	0.603469	-0.0180031	0.0302276	0.00943312	0.0574914	-0.0617226	0.0302276	0.00993067	0.116703	-0.0494379	0.472202	0.0119666	0.599766	0.00377499	0.635792	0.000452546	0.066899	-0.0635652	0.468316	0.546719	0.455164	0.515862	0.999498
X370183	215	283	0.933283	1.05574	0.0585027	0.00719764	0.0449562	0.0898491	0.813095	0.000112812	0.936916	0.00354666	0.726043	0.00110296	0.752075	0.0261444	0.529936	0.00445966	0.625223	0.00189576	0.582787	0.000736602	0.82883	0.00743459	0.86238	7.33758e-05	0.906914	0.0039915	0.81783	0.000107067	0.487121	-0.0221339	0.81783	3.53364e-06	0.564371	0.0178107	0.571543	0.00445966	0.632268	0.00347431	0.718434	0.000262322	0.0810707	-0.0593086	0.473482	0.484596	0.914834	0.96719	0.999498
X2072645	215	283	0.315748	0.241207	0.0598938	0.00711948	0.0510942	0.0874124	0.108449	0.00518666	0.10537	0.0725652	0.575506	0.00265936	0.489965	0.057135	0.199792	0.00934755	0.147073	0.00771484	0.144872	0.00517686	0.0857865	0.0638095	0.00818842	0.016929	0.0181102	0.0870034	0.868113	5.56482e-05	0.809076	0.00838471	0.868113	0.000793293	0.411806	0.0276095	0.882113	0.00934755	0.935808	0.000851615	0.584865	0.000602108	0.0498415	0.0725858	0.475677	0.484596	0.367757	0.404808	0.999498
X1105343	215	283	0.325665	0.419869	0.0603413	0.00709475	0.108818	0.0718558	0.415741	0.00133578	0.2336	0.0533761	0.581207	0.00207381	0.407423	0.0685619	0.187545	0.00964714	0.092389	0.00957707	0.8631	7.26029e-05	0.688823	-0.0148577	0.2364	0.00341767	0.151248	-0.0527424	0.890149	3.84974e-05	0.754477	0.0107574	0.890149	0.00125506	0.297626	-0.0347356	0.63124	0.00964714	0.616028	0.00362331	0.839967	8.2293e-05	0.285125	-0.0392276	0.475677	0.57366	0.710858	0.566043	0.999498
X4208927	215	283	0.908538	1.00689	0.0626586	0.00696969	0.0471441	0.0889501	0.516018	0.00085099	0.454007	0.0335523	0.846565	0.00042682	0.518934	0.0533797	0.0495974	0.015715	0.119468	0.00854795	0.815992	0.000132227	0.858832	-0.00602419	0.393454	0.00177678	0.381587	-0.0293297	0.171074	0.00377391	0.532375	0.0196311	0.171074	3.40393e-09	0.362	0.0278041	0.778224	0.015715	0.908136	0.00110839	0.521468	0.000829098	0.0532875	-0.0648492	0.478897	0.484596	0.781104	0.727131	0.999498
X4365281	215	283	0.35454	0.27374	0.0629894	0.00695224	0.0276332	0.0986943	0.280229	0.00235037	0.419426	0.0361812	0.584105	0.00238718	0.5045	0.0552366	0.545282	0.004304	0.691658	0.00148844	0.0757443	0.00767231	0.0519947	0.071864	0.032754	0.0110703	0.0510511	0.0715243	0.562649	0.000676136	0.730017	0.0119111	0.562649	0.000631207	0.141743	0.0491714	0.26299	0.004304	0.203893	0.00925102	0.512975	0.000863389	0.0270144	0.0814259	0.478897	0.423144	0.601056	0.711679	0.999498
X780261	215	283	0.196123	0.143344	0.0643925	0.0068793	0.270816	0.0493453	0.92127	1.97134e-05	0.525806	0.0284291	0.927255	6.65096e-05	0.743546	0.0270761	0.936081	0.000848984	0.978225	8.89494e-05	0.12276	0.00579935	0.332613	-0.0361441	0.316708	0.00244509	0.449096	-0.027994	0.934637	1.35741e-05	0.642317	0.0162551	0.934637	0.00379402	0.358516	0.0311877	0.38921	0.000848984	0.124758	0.0115484	0.08074	0.00613637	0.153411	0.0533195	0.478897	0.767029	0.956897	0.760055	0.999498
X517797	215	283	0.514905	0.434501	0.0646944	0.00686382	0.0421332	0.0910652	0.261464	0.00254164	0.195929	0.0579513	0.690887	0.00143609	0.765639	0.0246696	0.69896	0.00288382	0.71491	0.00135504	0.669364	0.000445192	0.60137	0.0185	0.851056	8.60965e-05	0.845719	-0.0068385	0.184549	0.00354689	0.362557	0.0300886	0.184549	0.000184153	0.870402	0.00523685	0.928973	0.00288382	0.92154	0.000986183	0.717732	0.00026369	0.0531507	0.0682118	0.478897	0.482544	0.579229	0.528573	0.999498
X571263	215	283	0.397161	0.293406	0.0646944	0.00686382	0.036682	0.0936232	0.483357	0.000990992	0.360668	0.0409615	0.557559	0.00170153	0.632993	0.0395197	0.62822	0.00351123	0.39405	0.00375567	0.991541	2.74483e-07	0.748686	0.011933	0.271385	0.00294981	0.290121	-0.0390226	0.0437206	0.0081749	0.552232	-0.0207686	0.0437206	0.00899753	0.0442424	0.0681456	0.539158	0.00351123	0.585882	0.0039066	0.217647	0.00306254	0.0139389	0.0916868	0.478897	0.473744	0.760937	0.67452	0.999498
X962249	215	283	0.154561	0.225935	0.0664483	0.00677541	0.0622159	0.0835616	0.06047	0.00708767	0.256268	0.050872	0.491863	0.0104029	0.641907	0.0384865	0.274029	0.00782786	0.126187	0.00832871	0.0558979	0.00888603	0.0221167	0.0872507	0.117503	0.00596574	0.10065	0.0620527	0.607261	0.000533021	0.66269	0.015526	0.607261	0.00520132	0.00524998	0.0962556	0.0914965	0.00782786	0.0165434	0.0205181	0.2256	0.00295907	0.121824	-0.0587638	0.485954	0.531275	0.275883	0.587789	0.999498
X584375	215	283	0.266164	0.353997	0.0692371	0.00663984	0.129278	0.0679764	0.0688577	0.00665794	0.0154463	0.108521	0.140242	0.0214475	0.0258779	0.184394	0.0551394	0.0152439	0.0648374	0.0109932	0.413569	0.00163119	0.535189	0.0232523	0.494991	0.00113649	0.373666	0.0330602	0.160416	0.00396849	0.517606	-0.022652	0.160416	0.000781974	0.503646	0.0226953	0.587984	0.0152439	0.501416	0.00475801	0.0984329	0.00549594	0.089961	-0.0633593	0.496492	0.59902	0.292284	0.158913	0.999498
X1105814	215	283	0.623747	0.497911	0.0711098	0.00655203	0.191449	0.0585369	0.42116	0.00130505	0.359575	0.0410548	0.360979	0.00279306	0.890907	0.0113512	0.502241	0.00474921	0.268886	0.00529289	0.610659	0.000632808	0.647996	-0.0164427	0.298859	0.00263213	0.318054	-0.0356296	0.368753	0.00162907	0.63442	0.0160711	0.368753	0.0149236	0.0722252	0.0589428	0.766679	0.00474921	0.665313	0.00317784	0.490699	0.000958156	0.150293	0.0518855	0.496492	0.686213	0.71609	0.67452	0.999498
X363731	215	283	0.530653	0.40068	0.0715685	0.00653089	0.0777049	0.0790539	0.934301	1.37141e-05	0.416081	0.0364421	0.0014179	0.0200942	0.112335	0.131406	0.227407	0.00872985	0.145764	0.00775068	0.92604	2.10426e-05	0.388229	-0.0326065	0.64146	0.000529378	0.175326	-0.0507591	0.00164724	0.0197938	0.00451946	0.0991648	0.00164724	0.00303479	0.551637	-0.0201831	0.763594	0.00872985	0.914419	0.00105153	0.0167027	0.0114922	0.0159528	0.0898658	0.496492	0.546719	0.965904	0.711679	0.0860665
X2018852	215	283	0.538092	0.423581	0.0717605	0.00652209	0.0492302	0.0881251	0.20425	0.00324743	0.169414	0.0615743	0.739778	0.00086132	0.604678	0.0428439	0.0109189	0.0223048	0.0114635	0.0178929	0.297502	0.00264694	0.473755	-0.0265674	0.455583	0.00135859	0.652753	-0.0165461	0.162996	0.00392006	0.0476441	0.0685467	0.162996	0.00893818	0.233377	-0.0399834	0.0651643	0.0223048	0.176477	0.00993394	0.0693076	0.00663648	0.0503602	0.0723127	0.496492	0.484596	0.512401	0.484492	0.999498
X832674	215	283	1.1797	1.04233	0.0734443	0.00644596	0.0988924	0.0739494	0.89556	3.47769e-05	0.890256	0.00618302	0.0530673	0.0228348	0.056861	0.157607	0.000966671	0.0324997	0.00130833	0.0264677	0.497102	0.00112542	0.51006	-0.0225877	0.631396	0.000561923	0.663806	0.0147783	0.0603279	0.00709548	0.318474	-0.0317832	0.0603279	0.000321134	0.772155	-0.00895213	0.303034	0.0324997	0.327841	0.00694433	0.176675	0.00367711	0.0330937	0.07247	0.496492	0.558754	0.942123	0.953011	0.995094
X583974	215	283	0.399677	0.317299	0.0743668	0.00640503	0.0884539	0.0763406	0.641462	0.000437514	0.731288	0.0153887	0.563326	0.00223863	0.373638	0.0736304	0.240331	0.0084641	0.201928	0.00644318	0.322203	0.00239025	0.11921	0.0571098	0.94935	9.85383e-06	0.818265	0.00836082	0.593633	0.00057442	0.340651	0.0324476	0.593633	3.00482e-05	0.341101	0.0314501	0.760359	0.0084641	0.259989	0.00808384	0.00269355	0.0180079	0.0140986	0.0892278	0.496492	0.551917	0.839418	0.872781	0.999498
X843553	215	283	0.499046	0.621367	0.0756574	0.00634868	0.0991069	0.0739024	0.495265	0.000938142	0.462911	0.0328941	0.217657	0.00848112	0.19491	0.107273	0.0516381	0.0155359	0.0501189	0.0120215	0.458936	0.00133851	0.394008	-0.0312863	0.394181	0.00177133	0.394838	-0.0309585	0.522036	0.000826839	0.518815	0.0219404	0.522036	0.00101611	0.550611	-0.0196918	0.617326	0.0155359	0.514187	0.00462288	0.4398	0.00120372	0.221917	-0.0443392	0.496492	0.558754	0.766903	0.728863	0.999498
X2137001	215	283	0.272777	0.324122	0.0767015	0.00630384	0.133747	0.0671936	0.142206	0.00433753	0.182293	0.0597658	0.851308	0.000177634	0.98558	0.00149577	0.516308	0.00460069	0.479314	0.0029669	0.680011	0.000415332	0.599429	0.0187535	0.0681404	0.00809224	0.0832041	-0.0612853	0.158019	0.00401428	0.26419	0.0369967	0.158019	0.000375281	0.224141	0.039068	0.0987631	0.00460069	0.0756706	0.0138258	0.666903	0.000373786	0.258622	-0.0399633	0.496492	0.605855	0.431595	0.50437	0.999498
X1793626	215	283	1.40439	1.27004	0.0767647	0.00630115	0.109809	0.0716552	0.612777	0.000516821	0.527155	0.0283365	0.826459	0.000361305	0.939617	0.00626925	0.00224382	0.0289964	0.0031617	0.0229908	0.386096	0.00183275	0.399757	0.0285231	0.450132	0.00139175	0.427855	-0.0266233	0.227711	0.00293233	0.47846	0.0223015	0.227711	0.000705376	0.739722	0.0101469	0.42362	0.0289964	0.412874	0.00577745	0.0863964	0.00591636	0.112761	0.053261	0.496492	0.57366	0.828408	0.760055	0.999498
X199145	215	283	0.317469	0.373275	0.0782528	0.00623842	0.0984279	0.0740513	0.0905167	0.00576567	0.125902	0.0685817	0.516034	0.0031375	0.470764	0.05969	0.279526	0.00773084	0.235691	0.0058223	0.0193544	0.013267	0.0393061	-0.0727466	0.554907	0.000850917	0.541143	-0.0213904	0.00574226	0.0152795	0.0487523	-0.0647922	0.00574226	0.0120798	0.0379765	-0.0661697	0.521502	0.00773084	0.527071	0.00448908	0.154702	0.00407897	0.0477919	-0.0694711	0.496492	0.558754	0.330986	0.434219	0.999498
X4483570	215	283	0.446247	0.357612	0.0786323	0.00622262	0.0574569	0.0851329	0.511231	0.000870552	0.518807	0.0289114	0.23119	0.00618316	0.560451	0.0481808	0.0137682	0.0213095	0.0144407	0.0169763	0.222681	0.0036247	0.216068	-0.0454537	0.00849945	0.0167689	0.0296392	-0.0792033	0.282676	0.00232661	0.188748	0.0448833	0.282676	0.00374232	0.321724	-0.0328173	0.62468	0.0213095	0.556235	0.00419481	0.612358	0.000518041	0.0833533	0.0631308	0.496492	0.512887	0.777584	0.75701	0.999498
X2979308	215	283	0.218696	0.29619	0.079448	0.00618895	0.0506398	0.0875841	0.26791	0.00247406	0.210652	0.0560933	0.451298	0.00139284	0.567493	0.0473181	0.11643	0.0118662	0.234604	0.00584088	0.986377	7.11975e-07	0.490858	-0.0261188	0.403708	0.00170125	0.0961786	-0.0624967	0.12387	0.00476699	0.0938917	0.0590172	0.12387	0.000296411	0.703427	-0.0130241	0.363413	0.0118662	0.45239	0.00530283	0.179716	0.00362605	0.154083	-0.0536126	0.496492	0.484596	0.587856	0.544111	0.999498
X3889756	215	283	0.214181	0.296776	0.0799541	0.00616825	0.166538	0.0619923	0.204793	0.00323967	0.273854	0.0490336	0.96098	4.78208e-05	0.278619	0.0896651	0.892098	0.00125074	0.609172	0.00200064	0.97777	1.89603e-06	0.670496	-0.0160769	0.473847	0.00125194	0.858851	0.00667063	0.465276	0.00107545	0.764865	0.0105468	0.465276	0.00212556	0.852756	0.00634906	0.114986	0.00125074	0.0231971	0.0190531	0.376017	0.00158035	0.182929	-0.0500977	0.496492	0.631529	0.512401	0.604471	0.999498
X575667	215	283	0.656985	0.54386	0.0804719	0.00614721	0.0831827	0.0776356	0.554152	0.00070597	0.553982	0.0265193	0.418995	0.00662868	0.402203	0.069328	0.0888397	0.0131004	0.244067	0.00568202	0.31627	0.00244952	0.343447	-0.0338921	0.436018	0.00148056	0.360859	-0.0324034	0.457654	0.00111265	0.244795	0.0388089	0.457654	0.0013904	0.362267	-0.0294757	0.68745	0.0131004	0.741963	0.00251681	0.178003	0.0036547	0.0122997	0.0891709	0.496492	0.546719	0.793326	0.782271	0.999498
X189648	215	283	0.674907	0.768229	0.0814321	0.00610857	0.0733408	0.0802434	0.338653	0.00184597	0.317877	0.0447586	0.999498	2.47114e-09	0.983169	0.00174588	0.137901	0.0110855	0.134846	0.00806277	0.306542	0.00254989	0.202418	0.0439496	0.631832	0.00056049	0.677918	0.0142025	0.277551	0.00237667	0.386587	-0.0277576	0.277551	0.000461963	0.276195	0.0338777	0.258625	0.0110855	0.233071	0.00861172	0.895217	3.50071e-05	0.104426	-0.0555678	0.496492	0.544853	0.636658	0.634902	0.999498
X345473	215	283	0.775804	0.867268	0.081489	0.0061063	0.143594	0.0655379	0.212051	0.00313809	0.212479	0.0558694	0.741353	0.000770295	0.667672	0.0355329	0.00702573	0.0241859	0.00503444	0.0211527	0.0781973	0.0075464	0.0894362	-0.0580688	0.0827432	0.0073239	0.215806	-0.0419537	0.181443	0.00359748	0.421629	0.0255773	0.181443	0.00202092	0.194645	-0.0400539	0.306889	0.0241859	0.317713	0.00710029	0.737163	0.000227292	0.184024	-0.0451355	0.496492	0.6174	0.516129	0.544198	0.999498
X353532	215	283	0.250246	0.194339	0.0817945	0.00609412	0.175336	0.0607305	0.872221	5.22065e-05	0.691674	0.0177714	0.0189735	0.0189724	0.0660798	0.152104	1.26059e-07	0.0681999	0.000105105	0.0363357	0.278089	0.00286866	0.327927	-0.0363855	0.857589	7.86303e-05	0.734537	-0.0125116	0.346528	0.00178676	0.985563	-0.000636013	0.346528	0.00020009	0.908395	0.00386421	0.61101	0.0681999	0.388963	0.00608319	0.486997	0.000974607	0.0648172	0.0681324	0.496492	0.641137	0.932109	0.856828	0.479872
X198788	215	283	0.235388	0.280069	0.0847669	0.00597811	0.141227	0.0659278	0.0899563	0.00578573	0.125036	0.0687391	0.786952	0.000378985	0.979298	0.00214753	0.121886	0.0116556	0.102313	0.0091687	0.689088	0.000390827	0.802756	-0.00892573	0.0355337	0.010734	0.0482347	-0.0698764	0.00385505	0.0167121	0.00190103	0.103308	0.00385505	0.00738988	0.122676	0.049818	0.0230397	0.0116556	0.0165769	0.0205093	0.918783	2.09831e-05	0.360721	-0.0324716	0.509441	0.616724	0.330986	0.433696	0.999498
X335577	215	283	0.178668	0.221283	0.0872477	0.0058846	0.197661	0.0577276	0.0789395	0.0062099	0.113292	0.0709614	0.55704	0.00273713	0.472818	0.0594139	0.866839	0.00146906	0.886444	0.000486903	0.164326	0.00471158	0.377138	-0.0322246	0.205392	0.00390836	0.21871	-0.0444799	0.265188	0.00250236	0.040957	0.0694191	0.265188	0.000457261	0.717289	0.0119384	0.500557	0.00146906	0.658148	0.00324141	0.0960423	0.00557484	0.0965414	-0.0602628	0.515183	0.689543	0.311145	0.419314	0.999498
X808794	215	283	0.471969	0.401859	0.0874198	0.00587822	0.0498352	0.0878914	0.25718	0.00258771	0.200491	0.0573651	0.796782	0.000696586	0.627999	0.0401012	0.552421	0.00423266	0.350751	0.0042241	0.32263	0.00238605	0.205106	0.0449995	0.796076	0.000163076	0.74688	0.0113716	0.0866177	0.00590807	0.123654	0.0510118	0.0866177	0.00128422	0.156542	0.0455119	0.576217	0.00423266	0.581476	0.00394879	0.401979	0.00141655	0.0446032	0.0710409	0.515183	0.484596	0.573927	0.533763	0.999498
X182052	215	283	0.365328	0.439763	0.0883094	0.00584545	0.0268747	0.0991818	0.566968	0.000661297	0.49536	0.0305526	0.245404	0.00778525	0.287905	0.0879521	0.723684	0.00267181	0.833048	0.000737763	0.920705	2.41981e-05	0.824422	0.00792066	0.884874	5.11959e-05	0.984378	0.000705051	0.772297	0.000168979	0.572461	0.0186219	0.772297	0.00398243	0.585869	-0.0174351	0.442445	0.00267181	0.490053	0.00488046	0.380887	0.00154842	0.0195074	-0.0822402	0.515421	0.423144	0.802214	0.751681	0.999498
X531675	215	283	0.799317	0.889615	0.0894485	0.00580401	0.0980022	0.0741452	0.360551	0.0016857	0.356871	0.0412864	0.569108	0.00284362	0.455446	0.0617698	0.0117928	0.0219747	0.012277	0.0176208	0.206881	0.00388284	0.280256	-0.0369064	0.247112	0.00326586	0.456006	-0.025261	0.330044	0.00191285	0.387975	0.0274391	0.330044	8.09424e-05	0.573904	-0.0173466	0.439268	0.0219747	0.585762	0.00390774	0.53434	0.000778973	0.151945	-0.0486093	0.517098	0.558754	0.655254	0.672734	0.999498
X350121	215	283	0.11179	0.151774	0.0936996	0.00565426	0.149741	0.0645479	0.000569916	0.0236743	0.0011542	0.145634	0.805626	0.000385697	0.657889	0.0366488	0.335379	0.00683096	0.553931	0.00238388	0.358903	0.00205339	0.581487	-0.020862	0.729815	0.000291243	0.323088	0.0370581	0.790717	0.000142122	0.662166	-0.0153936	0.790717	0.0125625	0.0604642	-0.0640834	0.00950409	0.00683096	0.100519	0.0125387	0.40961	0.00137128	0.136749	-0.0559439	0.536563	0.621313	0.0266107	0.0419677	0.999498
X551822	215	283	0.485637	0.606575	0.0953376	0.00559851	0.0722777	0.0805418	0.0763332	0.00631959	0.0247205	0.100634	0.282427	0.00546596	0.489965	0.057135	0.130437	0.011343	0.177602	0.00695834	0.665405	0.00045661	0.137062	0.0545955	0.366716	0.00198768	0.104361	0.0591126	0.572387	0.000642992	0.865238	-0.00579884	0.572387	6.00638e-05	0.286469	0.035247	0.566947	0.011343	0.377229	0.00623904	0.374914	0.00158767	0.176488	-0.0492338	0.54084	0.544853	0.302838	0.18963	0.999498
X189610	215	283	0.16128	0.124412	0.097229	0.00553541	0.0468176	0.089082	0.0902392	0.00577558	0.0647629	0.0827612	0.495153	0.00454995	0.422603	0.0663668	0.729015	0.00262647	0.348388	0.0042513	0.0236161	0.0124315	0.0416787	0.0767565	0.119828	0.00589117	0.0897857	0.0633798	0.333687	0.00188426	0.0366077	0.073444	0.333687	0.00239786	0.272103	0.0374729	0.478858	0.00262647	0.280463	0.00771446	0.239821	0.0027845	0.0444552	0.0754021	0.542441	0.484596	0.330986	0.295572	0.999498
X339013	215	283	0.497846	0.592992	0.100009	0.00544506	0.0994159	0.0738348	0.186112	0.00352179	0.317974	0.0447497	0.732764	0.000867838	0.68519	0.0335504	0.13304	0.0112516	0.123963	0.00839997	0.409206	0.00166188	0.15176	0.0513576	0.868773	6.66565e-05	0.700613	-0.0136661	0.731975	0.000236715	0.56054	0.0193893	0.731975	0.00183049	0.124494	0.0496474	0.480243	0.0112516	0.476087	0.005034	0.665188	0.000377895	0.100937	-0.0583218	0.542441	0.558754	0.488233	0.634902	0.999498
X321484	215	283	0.155328	0.205377	0.100165	0.00544006	0.340658	0.042699	0.846463	7.5666e-05	0.411526	0.0367994	0.824837	0.000304078	0.707648	0.0310366	0.000590247	0.0345366	0.000610606	0.0294606	0.0875841	0.00710097	0.168832	-0.0519879	0.0396407	0.0102842	0.0723904	-0.0672842	0.759343	0.000189379	0.544386	0.0212983	0.759343	0.0134103	0.030687	-0.0736529	0.0100527	0.0345366	0.0879943	0.0131438	0.941013	1.10505e-05	0.568313	-0.0214042	0.542441	0.784588	0.924231	0.711679	0.999498
X2406759	215	283	0.222618	0.300083	0.100637	0.00542503	0.116944	0.0702517	0.36961	0.00162325	0.904729	0.0053634	0.344441	0.0172204	0.0827809	0.143571	0.0785488	0.0136574	0.0135467	0.0172301	0.0313929	0.011246	0.00696993	0.10187	0.0917015	0.00692158	0.0345614	0.079097	0.89416	3.57213e-05	0.327976	0.0344139	0.89416	0.00974837	0.00129926	0.10966	0.10559	0.0136574	0.0114285	0.0221093	0.579507	0.000619449	0.125882	-0.0574843	0.542441	0.581585	0.663767	0.958815	0.999498
X4354477	215	283	0.214719	0.163659	0.102626	0.00536246	0.0333099	0.0953726	0.0300122	0.00945769	0.0411321	0.091513	0.679824	0.00133526	0.548055	0.0497124	0.722908	0.00267843	0.658774	0.00168494	0.206789	0.00388442	0.106529	0.0609037	0.0135339	0.0147808	0.0621088	0.0697768	0.366615	0.00164366	0.781135	-0.00983317	0.366615	0.00892782	0.152675	0.0490456	0.251968	0.00267843	0.406349	0.00585938	0.74411	0.000215006	0.0358664	0.0792105	0.542441	0.449314	0.202416	0.23554	0.999498
X191399	215	283	0.144973	0.182856	0.102751	0.00535859	0.156782	0.0634515	0.374411	0.001591	0.44386	0.0343115	0.056234	0.0101245	0.325774	0.0813257	0.0437638	0.0162696	0.458996	0.00314137	0.0289577	0.0115811	0.0531632	-0.0713805	0.666902	0.000452272	0.353738	-0.033943	0.232525	0.00287245	0.661176	-0.0150867	0.232525	0.00860883	0.0488309	-0.0657922	0.108834	0.0162696	0.147572	0.0107707	0.908424	2.6702e-05	0.124745	-0.0563909	0.542441	0.623435	0.668434	0.723739	0.995094
X4457268	215	283	0.26536	0.205832	0.103307	0.00534136	0.0176678	0.106315	0.634482	0.000456064	0.564467	0.025821	0.890336	0.000152027	0.815808	0.0192783	0.241646	0.0084378	0.211277	0.00626146	0.0257944	0.0120628	0.00159025	0.118268	0.00469406	0.0193313	0.00330806	0.109062	0.644369	0.000429923	0.662546	0.0153048	0.644369	0.00555936	0.0140671	0.0835151	0.357326	0.0084378	0.220179	0.00888457	0.902868	3.00569e-05	0.0191327	0.0876763	0.542441	0.362967	0.839418	0.782956	0.999498
X338992	215	283	0.830656	0.938734	0.103381	0.00533906	0.123502	0.0690197	0.43074	0.00125215	0.443766	0.0343185	0.940679	3.51249e-05	0.968915	0.00322507	0.427757	0.00559451	0.514768	0.00267939	0.039137	0.0103367	0.067193	-0.0636474	0.105562	0.00637625	0.122362	-0.0532546	0.898674	3.27235e-05	0.738667	0.0107765	0.898674	0.0041717	0.233427	-0.0373358	0.590137	0.00559451	0.643989	0.00336817	0.0703643	0.00658668	0.0764987	-0.0610465	0.542441	0.595347	0.724263	0.723739	0.999498
X367092	215	283	0.161017	0.208641	0.103663	0.00533038	0.0951527	0.0747817	0.563316	0.00067383	0.465896	0.032675	0.924819	3.601e-05	0.259253	0.0933672	0.209583	0.00912002	0.24785	0.00562024	0.569083	0.000791428	0.471024	-0.027076	0.552748	0.000860234	0.367404	-0.0335574	0.837267	8.5133e-05	0.571359	-0.019758	0.837267	0.00202916	0.293659	-0.0355586	0.0552114	0.00912002	0.132886	0.0112569	0.727728	0.000244587	0.189661	-0.0488643	0.542441	0.558754	0.798908	0.728863	0.999498
X363264	215	283	0.523252	0.618059	0.105753	0.00526675	0.0661733	0.0823291	0.393791	0.00146654	0.290258	0.0473902	0.50132	0.00365746	0.390711	0.0710358	0.132321	0.0112767	0.110136	0.00887369	0.0219387	0.0127402	0.0286283	0.0788148	0.726887	0.000297853	0.817675	0.00824176	0.137316	0.00444575	0.227849	-0.0402378	0.137316	0.00674008	0.0307962	0.0699272	0.138414	0.0112767	0.217522	0.00894261	0.467999	0.00106239	0.051771	-0.0692837	0.548648	0.532845	0.685938	0.623165	0.999498
X198824	215	283	0.333697	0.279209	0.113466	0.00504329	0.0844281	0.0773238	0.000518937	0.0240183	0.000387898	0.158998	0.799161	0.000510696	0.790334	0.0220041	0.0353283	0.0172138	0.208315	0.00631816	0.0678606	0.00810863	0.173981	0.0491916	0.0916408	0.00692417	0.118413	0.0560029	0.967827	3.28314e-06	0.599387	0.0177091	0.967827	0.000144784	0.771412	0.00951071	0.921559	0.0172138	0.882089	0.00133796	0.187585	0.00349837	0.107796	0.057864	0.581816	0.546719	0.0266107	0.0243668	0.999498
X361170	215	283	0.859675	0.756942	0.115802	0.00497888	0.107458	0.0721335	0.941069	1.10294e-05	0.952022	0.00269621	0.664097	0.00210666	0.603722	0.0429574	0.0467227	0.0159799	0.0449374	0.0124571	0.0209337	0.0129371	0.0535333	0.0675037	0.609123	0.000638267	0.616411	0.0173721	0.0255108	0.0100178	0.00973737	0.0841348	0.0255108	0.00249497	0.165438	0.0438236	0.055601	0.0159799	0.0461901	0.0160307	0.0191939	0.0110061	0.0586299	0.0657095	0.581816	0.57366	0.968184	0.973902	0.999498
X526441	215	283	0.165063	0.209356	0.117504	0.00493285	0.0806042	0.0782935	0.170432	0.00378523	0.244041	0.0522025	0.443951	0.00671976	0.617778	0.0412977	0.670149	0.00313513	0.539956	0.00248687	0.103213	0.00646297	0.174088	-0.0510092	0.486559	0.00118154	0.453457	-0.0278955	0.059178	0.00715945	0.00604737	0.0956806	0.059178	0.0153452	0.021427	-0.07784	0.135089	0.00313513	0.0591596	0.01493	0.942202	1.06086e-05	0.193852	-0.0483562	0.581816	0.546719	0.48158	0.571446	0.999498
X351231	215	283	1.27052	1.1007	0.117769	0.00492575	0.101916	0.0732946	0.0527116	0.00754563	0.0565019	0.0854612	0.572724	0.00303795	0.565049	0.047617	0.74558	0.00248629	0.744948	0.00118895	0.00689339	0.0176699	0.0143021	-0.0853014	0.00105979	0.0258387	0.00594644	-0.0949498	0.116368	0.00496348	0.317864	0.0323257	0.116368	0.00396674	0.107224	-0.0505715	0.0767701	0.00248629	0.176659	0.0099291	0.00732579	0.0144084	0.026541	0.0766291	0.581816	0.56755	0.258032	0.276647	0.999498
X191391	215	283	0.154068	0.12288	0.118647	0.00490234	0.137479	0.0665555	0.542685	0.000747623	0.556718	0.0263365	0.663481	0.000936839	0.866603	0.0139017	0.808544	0.00195938	0.76194	0.00109793	0.140449	0.0052925	0.248081	-0.0430859	0.167204	0.0046481	0.0996792	-0.0608727	0.969414	2.96718e-06	0.462397	0.0255707	0.969414	0.00857271	0.142025	-0.0495365	0.248127	0.00195938	0.596493	0.00380583	0.528912	0.000799845	0.295354	0.0388707	0.581816	0.616724	0.791049	0.782956	0.999498
X363400	215	283	1.27374	1.39275	0.119374	0.00488313	0.0855687	0.0770415	0.105927	0.00526149	0.218763	0.0551097	0.815388	0.000363503	0.931119	0.00715362	0.439046	0.00545918	0.360426	0.00411461	0.0750516	0.00770866	0.0300769	0.0734797	0.228324	0.00353773	0.186731	0.0443413	0.237147	0.00281635	0.241884	-0.036858	0.237147	0.000291567	0.149695	0.0440217	0.345267	0.00545918	0.253635	0.00820381	0.870074	5.39911e-05	0.0986267	-0.055527	0.581816	0.546719	0.367417	0.552181	0.999498
X366352	215	283	0.284267	0.371977	0.119849	0.00487063	0.196941	0.0578205	0.775432	0.00016423	0.389574	0.038555	0.619231	0.00169498	0.447348	0.0628851	0.480779	0.00498204	0.567681	0.00228505	0.889537	4.7106e-05	0.804654	-0.00944574	0.684202	0.000403908	0.543634	-0.0229664	0.861037	6.18427e-05	0.894528	0.00470569	0.861037	0.000111524	0.839244	-0.00698145	0.549802	0.00498204	0.697304	0.00289813	0.902305	3.04083e-05	0.160913	-0.0530078	0.581816	0.689543	0.907539	0.700116	0.999498
X1088265	215	283	0.287153	0.229333	0.120197	0.00486151	0.329427	0.0437028	0.448027	0.00116106	0.236999	0.0529901	0.973034	6.63984e-06	0.586597	0.045003	0.288284	0.00757973	0.457903	0.00315097	0.566811	0.00080077	0.50374	-0.0246036	0.387289	0.00182358	0.208925	-0.0458203	0.0272317	0.00979241	0.260606	-0.0387646	0.0272317	0.0108002	0.253233	0.038218	0.733847	0.00757973	0.577759	0.00398455	0.164152	0.00389865	0.597311	0.0194423	0.581816	0.784588	0.736394	0.566043	0.999498
X4482983	215	283	1.62368	1.48354	0.120772	0.00484649	0.0820221	0.0779297	0.00119979	0.0209493	0.000622601	0.153324	0.740757	0.00112637	0.672074	0.0350329	0.237864	0.0085138	0.123159	0.00842604	0.0897893	0.00700379	0.0452418	0.0677875	0.121301	0.00584473	0.0295581	0.0730192	0.498255	0.000925206	0.43443	0.0246415	0.498255	9.2457e-05	0.900409	0.00383398	0.984256	0.0085138	0.939594	0.000814912	0.335505	0.00187016	0.0849788	0.0579621	0.581816	0.546719	0.0390919	0.0290707	0.999498
X360703	215	283	1.0394	0.939965	0.122174	0.00481025	0.108011	0.0720203	0.840253	8.19959e-05	0.765034	0.013393	0.953252	2.36148e-05	0.986222	0.0014292	0.0063302	0.0246287	0.00762812	0.0195079	0.344117	0.00218328	0.32873	0.03333	0.545889	0.000890283	0.554192	-0.0200138	0.174615	0.0037123	0.331515	0.0307614	0.174615	0.000502237	0.742116	0.0101171	0.143959	0.0246287	0.144545	0.0108671	0.0491929	0.00777737	0.0774667	0.0597028	0.581912	0.57366	0.924231	0.893104	0.999498
X369429	215	283	1.7739	1.62539	0.12271	0.00479651	0.0834552	0.0775671	0.00094637	0.0218163	0.000481715	0.156423	0.697225	0.00158288	0.68713	0.0333321	0.191409	0.0095507	0.122056	0.00846208	0.0772898	0.00759248	0.0379686	0.0700666	0.121195	0.00584805	0.0194081	0.0782362	0.414497	0.00134292	0.382041	0.0274949	0.414497	3.2707e-05	0.804646	0.00755231	0.974645	0.0095507	0.893857	0.00123529	0.328501	0.00192508	0.0874941	0.0573707	0.581912	0.546719	0.0356203	0.0243668	0.999498
X2731539	215	283	0.933409	0.794734	0.125677	0.00472162	0.158399	0.063205	0.0798534	0.00617236	0.157511	0.0633402	0.542861	0.00357086	0.644654	0.0381693	0.714668	0.00274878	0.548644	0.00242253	0.0176198	0.0136629	0.0145058	-0.0876278	0.00245689	0.02215	0.00931838	-0.0923925	0.133834	0.00452546	0.270481	0.0366663	0.133834	0.00233144	0.0985746	-0.0533331	0.0988806	0.00274878	0.225294	0.0087746	0.00409634	0.0164933	0.0312417	0.0765095	0.591365	0.623435	0.312716	0.475666	0.999498
X360329	215	283	0.574237	0.665015	0.128093	0.00466207	0.15763	0.0633219	0.224372	0.00297476	0.330245	0.043629	0.569735	0.00315047	0.606075	0.0426784	0.20746	0.0091685	0.163582	0.00728821	0.134629	0.00545103	0.260959	-0.0398566	0.280745	0.00283719	0.261288	-0.0394813	0.279636	0.00235616	0.236066	0.038941	0.279636	0.0119725	0.0719062	-0.0573887	0.264041	0.0091685	0.216707	0.00896054	0.701207	0.000297068	0.206119	-0.0443614	0.593637	0.623435	0.532006	0.642496	0.999498
X197069	215	283	0.431347	0.339551	0.128687	0.00464763	0.142838	0.0656619	0.293493	0.00222462	0.361151	0.0409203	0.0569126	0.0169028	0.0894815	0.140539	0.465975	0.00514738	0.267632	0.00531167	0.198019	0.00403804	0.143182	0.0550779	0.951987	8.85337e-06	0.981412	0.00088469	0.0887556	0.00582915	0.0270896	0.0774671	0.0887556	0.00564101	0.0686034	0.0618741	0.167896	0.00514738	0.160067	0.0103917	0.0695258	0.00662614	0.105172	0.0606376	0.593637	0.6174	0.603899	0.67452	0.995094
X523542	215	283	1.06229	0.951478	0.129347	0.00463166	0.098275	0.074085	0.0255254	0.0100159	0.038125	0.0929161	0.814981	0.000525371	0.810219	0.0198744	0.741209	0.00252318	0.787711	0.000963672	0.335305	0.00226434	0.315111	0.0348179	0.76525	0.0002177	0.659182	0.0151601	0.744645	0.000214076	0.747849	0.0103846	0.744645	4.70097e-05	0.443273	0.0240158	0.903763	0.00252318	0.911634	0.00107683	0.596218	0.000566413	0.110096	0.0550644	0.593637	0.558754	0.190632	0.223887	0.999498
X1671681	215	283	0.181416	0.239481	0.132313	0.00456101	0.0675932	0.0819016	0.865848	5.75945e-05	0.832766	0.00946211	0.600314	0.00332196	0.592047	0.0443491	0.026018	0.0185532	0.0573283	0.0114849	0.431168	0.0015121	0.22805	0.0460244	0.0667278	0.00817574	0.0552521	0.0725402	0.337091	0.00185793	0.788716	-0.00953333	0.337091	0.00115243	0.411659	0.028305	0.56756	0.0185532	0.869962	0.00144236	0.0298818	0.00947266	0.0641354	-0.0702385	0.593637	0.532845	0.928568	0.925922	0.999498
X315846	215	283	0.702785	0.58621	0.133814	0.00452593	0.115454	0.0705391	0.214171	0.00310919	0.111434	0.0713295	0.721392	0.0011612	0.466648	0.0602451	0.0188903	0.0199445	0.0417107	0.0127543	0.335627	0.00226133	0.583819	-0.0199819	0.308639	0.00252791	0.515133	-0.0235306	0.727757	0.000244533	0.325647	0.0334375	0.727757	0.00642046	0.529535	-0.020743	0.0980663	0.0199445	0.266357	0.00796622	0.105104	0.00528635	0.104001	0.0590412	0.593637	0.581585	0.516129	0.414971	0.999498
X1951826	215	283	0.306481	0.246791	0.134494	0.00451019	0.0900162	0.0759688	0.0338239	0.00904778	0.00780897	0.119207	0.672444	0.00147547	0.710612	0.030707	0.178236	0.00988727	0.193783	0.00660843	0.436079	0.00148017	0.193277	0.0483801	0.165548	0.00468447	0.0805244	0.064419	0.431876	0.00124599	0.152605	0.049684	0.431876	0.0028216	0.661985	0.0147417	0.782839	0.00988727	0.779857	0.00219875	0.756452	0.000194106	0.0895265	0.0629655	0.593637	0.551917	0.216117	0.114934	0.999498
X199761	215	283	0.309762	0.358817	0.134587	0.00450802	0.221555	0.0547773	0.799903	0.000129656	0.875507	0.00702046	0.63039	0.00164607	0.683641	0.0337249	0.13456	0.011199	0.455192	0.00317489	0.00329767	0.0208658	0.00151182	-0.11289	0.114535	0.00606334	0.0314371	-0.0758965	0.0154032	0.0117762	0.0832152	-0.0572903	0.0154032	0.0211557	0.00498757	-0.090021	0.137898	0.011199	0.160461	0.0103802	0.176357	0.00368252	0.108769	-0.0566263	0.593637	0.714049	0.914431	0.949752	0.999498
X558444	215	283	0.471188	0.391772	0.134807	0.00450296	0.166448	0.0620055	0.623131	0.000487251	0.49336	0.0306944	0.333178	0.00272274	0.892764	0.0111568	0.446627	0.00536989	0.3489	0.00424539	0.207487	0.00387252	0.228653	0.0440757	0.783009	0.000185196	0.772914	-0.0104838	0.000881026	0.022078	0.0182034	0.080358	0.000881026	2.73794e-05	0.698105	0.0128136	0.961476	0.00536989	0.976082	0.000423072	0.0021361	0.0188488	0.0211365	0.0837639	0.593637	0.631529	0.832335	0.751681	0.999498
X370361	215	283	1.68171	1.55657	0.136075	0.00447389	0.140202	0.0660981	0.720381	0.000258549	0.566864	0.0256622	0.717851	0.00111961	0.844515	0.0162311	0.00407483	0.0264916	0.00402751	0.0220348	0.372276	0.00194207	0.322841	0.0332965	0.497515	0.00112326	0.611489	-0.0169638	0.0935915	0.00565797	0.258598	0.0353629	0.0935915	0.000649435	0.765227	0.00907533	0.515573	0.0264916	0.449182	0.00534007	0.0606154	0.00707969	0.139913	0.0493263	0.593637	0.616724	0.874543	0.782956	0.999498
X175560	215	283	0.241325	0.283814	0.136187	0.00447134	0.163123	0.0624955	0.0831112	0.00604218	0.165599	0.0621298	0.560529	0.00181283	0.82973	0.0177975	0.277189	0.00777188	0.241895	0.00571795	0.0851921	0.00720942	0.0944256	-0.0603377	0.458174	0.00134305	0.331457	-0.0347363	0.110837	0.00511752	0.285697	-0.0358103	0.110837	0.0163117	0.0172886	-0.0774453	0.0797734	0.00777188	0.241631	0.0084381	0.972684	2.36634e-06	0.280822	-0.0386224	0.593637	0.630746	0.319294	0.484492	0.999498
X197897	215	283	0.152938	0.189049	0.138581	0.00441735	0.147764	0.0648628	0.688129	0.000325111	0.819183	0.0102436	0.00573472	0.0153788	0.186647	0.109291	0.378645	0.00622002	0.295153	0.00491822	0.205614	0.00390454	0.234529	-0.0441029	0.252455	0.0031931	0.227649	-0.0443668	0.995779	5.64742e-08	0.928022	0.00313046	0.995779	0.00273436	0.346008	-0.0315878	0.732914	0.00622002	0.679274	0.00305497	0.202645	0.00327053	0.080365	-0.0644863	0.593637	0.621313	0.857243	0.925895	0.232065
X199543	215	283	0.194245	0.252966	0.138692	0.00441488	0.108517	0.071917	0.937261	1.2504e-05	0.711315	0.0165842	0.311049	0.00359288	0.787901	0.0222657	0.0469015	0.015963	0.0887327	0.00973864	0.302893	0.00258861	0.367542	-0.0346016	0.171002	0.00456618	0.17979	-0.0510501	0.0635961	0.00692049	0.167218	0.0490095	0.0635961	0.00773865	0.126209	-0.0526044	0.261893	0.015963	0.150068	0.0106927	0.910938	2.52501e-05	0.189195	-0.0497436	0.593637	0.57366	0.965904	0.86348	0.999498
X583398	215	283	1.46006	1.34579	0.138874	0.00441081	0.153632	0.0639373	0.524301	0.000817878	0.453436	0.0335948	0.690089	0.00132468	0.7538	0.0259565	0.0025646	0.0284372	0.00240058	0.0240773	0.376137	0.00191096	0.328816	0.0330415	0.4473	0.00140922	0.505352	-0.0223454	0.117453	0.00493421	0.23733	0.0371453	0.117453	0.000404062	0.827823	0.00664025	0.431143	0.0284372	0.414523	0.00575691	0.0726996	0.0064794	0.126663	0.0512546	0.593637	0.621697	0.785685	0.727131	0.999498
X3592276	215	283	0.237222	0.293436	0.14132	0.00435683	0.320087	0.0445547	0.786847	0.000147557	0.582502	0.0246342	0.114336	0.00626317	0.694472	0.0325079	0.0131688	0.0215009	0.00700245	0.0198468	0.284762	0.00279029	0.72151	-0.0131785	0.838713	0.000101163	0.966334	-0.00155992	0.627487	0.000475132	0.970901	-0.0012673	0.627487	0.00109553	0.735669	0.0112886	0.508391	0.0215009	0.539794	0.0043593	0.129984	0.00461634	0.152861	-0.0525895	0.599868	0.784588	0.913289	0.78619	0.999498
X730437	215	283	0.417057	0.353601	0.142987	0.00432063	0.217098	0.0553095	0.527228	0.000806399	0.421375	0.0360298	0.729021	0.000959248	0.656748	0.0367794	0.0610644	0.0147883	0.036044	0.0133366	0.11972	0.00589459	0.0815437	0.0627647	0.827818	0.000115516	0.807674	0.00870693	0.00909777	0.0136368	0.0018667	0.104222	0.00909777	0.0043173	0.012687	0.0810861	0.00142785	0.0147883	0.00166751	0.0302354	0.544834	0.000739694	0.252521	0.040938	0.602731	0.714049	0.785685	0.711679	0.999498
X341724	215	283	0.151479	0.189928	0.14649	0.0042461	0.271512	0.0492736	0.0362815	0.00880825	0.0531613	0.0866471	0.307133	0.0129179	0.221829	0.101107	0.574299	0.00401798	0.850844	0.000652421	0.171981	0.00454541	0.175583	0.0508328	0.0738721	0.00777138	0.123057	0.0573645	0.0769231	0.00629441	0.00347614	0.101847	0.0769231	0.00056415	0.161567	0.0473232	0.313261	0.00401798	0.243504	0.00840086	0.217829	0.00306012	0.356854	-0.0342956	0.610752	0.767029	0.224723	0.264499	0.999498
X523768	215	283	0.688061	0.752606	0.147226	0.0042307	0.15076	0.0643868	0.15597	0.00405405	0.251401	0.0513962	0.364945	0.00807997	0.323253	0.0817505	0.359592	0.00648123	0.499271	0.00280255	0.133377	0.00548611	0.201857	-0.0434643	0.622461	0.000591824	0.492708	-0.0231641	0.0516256	0.00761537	0.053397	-0.0611062	0.0516256	0.0135437	0.0471554	-0.0609077	0.171697	0.00648123	0.154145	0.0105678	0.511856	0.000867982	0.139737	-0.0498753	0.610752	0.621313	0.455164	0.582445	0.999498
X524258	215	283	0.186437	0.154047	0.147909	0.00421649	0.147311	0.0649355	0.762657	0.00018404	0.725805	0.0157158	0.599793	0.00178357	0.575619	0.0463289	0.742776	0.00250995	0.866766	0.000577555	0.877861	5.76732e-05	0.818882	-0.00846642	0.965338	4.61166e-06	0.766183	-0.0108945	0.141832	0.00434565	0.0498419	0.0676107	0.141832	0.000293364	0.765674	-0.00997725	0.90218	0.00250995	0.929091	0.000915641	0.172792	0.00374383	0.0941669	0.0616066	0.610752	0.621313	0.898899	0.871362	0.999498
X562038	215	283	0.647765	0.732982	0.14985	0.00417647	0.150348	0.0644519	0.810566	0.000115945	0.988438	0.000649369	0.503591	0.00231953	0.632471	0.0395804	0.0876286	0.0131627	0.0620414	0.0111693	0.456193	0.00135492	0.403635	0.0291638	0.748051	0.000251924	0.698918	0.0133955	0.115548	0.0049858	0.0831283	0.0561413	0.115548	2.67327e-07	0.584848	0.0171862	0.049832	0.0131627	0.0727794	0.0140012	0.326964	0.00193734	0.186352	-0.0457109	0.614588	0.621313	0.914523	0.993348	0.999498
X197970	215	283	0.130791	0.158659	0.152091	0.004131	0.220635	0.0548864	0.809921	0.000116751	0.714171	0.0164125	0.603301	0.00289723	0.573162	0.0466274	0.814287	0.00191146	0.761406	0.00110076	0.123168	0.00578675	0.165815	-0.0514403	0.358733	0.00205484	0.353235	-0.0341636	0.622495	0.000489035	0.792627	0.00909017	0.622495	0.00642305	0.127029	-0.0511164	0.466263	0.00191146	0.548347	0.00427328	0.529053	0.000799295	0.15122	-0.0529329	0.619592	0.714049	0.914523	0.863549	0.999498
X772282	215	283	0.768217	0.668872	0.154113	0.00409061	0.197169	0.057791	0.884582	4.25267e-05	0.827038	0.00979133	0.0971113	0.0156239	0.127155	0.126244	0.158671	0.0104327	0.14489	0.00777479	0.329982	0.0023147	0.317715	-0.0355842	0.148155	0.00509355	0.112486	-0.056022	0.0178748	0.0112548	0.0417063	0.0677205	0.0178748	0.00148122	0.616986	-0.0161545	0.493528	0.0104327	0.425046	0.00562743	0.0201865	0.0108303	0.140286	0.0523615	0.623646	0.689543	0.93932	0.925895	0.999498
X199047	215	283	0.225475	0.266949	0.156876	0.00403639	0.382646	0.0391215	0.488471	0.000968034	0.363899	0.0406867	0.95292	2.80389e-05	0.883878	0.0120876	0.000572425	0.0346628	0.123278	0.00842216	0.20556	0.00390547	0.476668	-0.0258778	0.274976	0.00290603	0.571435	-0.0204017	0.200121	0.00330731	0.316091	-0.0338716	0.200121	0.00188315	0.610343	-0.016707	0.895144	0.0346628	0.916137	0.00103586	0.186206	0.00352029	0.228051	-0.0434795	0.630623	0.813671	0.76418	0.677567	0.999498
X992354	215	283	0.38489	0.320842	0.159848	0.00397927	0.388739	0.0386229	0.410244	0.00136757	0.0864993	0.0768134	0.641574	0.00160732	0.431942	0.0650394	0.4201	0.00568796	0.501337	0.00278591	0.656102	0.000484116	0.447318	-0.0274537	0.243401	0.00331752	0.0652102	-0.0660123	0.0293183	0.00953811	0.45224	-0.0254488	0.0293183	0.00567274	0.774594	0.00941162	0.949479	0.00568796	0.991194	0.000212913	0.347191	0.00178186	0.418334	0.0292535	0.630801	0.813671	0.703441	0.367168	0.999498
X180801	215	283	0.273646	0.230722	0.159965	0.00397704	0.15149	0.064272	0.013625	0.0122076	0.00552668	0.124334	0.986224	2.47347e-06	0.954871	0.00468355	0.16315	0.0103024	0.243436	0.00569243	0.215052	0.00374653	0.10174	0.0598749	0.124143	0.00575689	0.070471	0.0656026	0.43637	0.00122188	0.144675	0.0496875	0.43637	6.84963e-06	0.55296	0.0196148	0.718921	0.0103024	0.827431	0.0018016	0.43885	0.00120873	0.176046	0.0492112	0.630801	0.621313	0.158651	0.0958484	0.999498
X592589	215	283	0.352521	0.285283	0.160038	0.00397565	0.226452	0.0542012	0.309158	0.00208515	0.710164	0.0166534	0.610475	0.00220947	0.253695	0.0944647	0.829427	0.0017849	0.837286	0.000717279	0.530996	0.00095799	0.412437	-0.0301746	0.995475	7.85259e-08	0.697894	-0.0141734	0.560631	0.000683143	0.771547	0.0100281	0.560631	0.00546506	0.58949	0.0180818	0.707214	0.0017849	0.645098	0.00335819	0.970464	2.76682e-06	0.216149	0.0455716	0.630801	0.714049	0.627621	0.86348	0.999498
X208739	215	283	0.659686	0.723434	0.162865	0.00392249	0.110574	0.0715015	0.935013	1.34178e-05	0.842254	0.00891789	0.686728	0.00134392	0.521534	0.0530481	0.323744	0.0070069	0.272379	0.00524101	0.0340684	0.0109077	0.0588674	-0.0649541	0.236307	0.00341902	0.175373	-0.0461893	0.0215944	0.0105957	0.0170496	-0.0761841	0.0215944	0.0123626	0.0296515	-0.067373	0.534014	0.0070069	0.449479	0.00533661	0.932011	1.46893e-05	0.183375	-0.0453634	0.637801	0.57366	0.965904	0.927855	0.999498
X535375	215	283	1.00557	1.11194	0.164571	0.00389091	0.263423	0.0501138	0.45468	0.00112743	0.415931	0.0364538	0.264359	0.00736814	0.342233	0.078603	0.109531	0.0121463	0.1159	0.00866938	0.928005	1.99366e-05	0.984943	0.0006624	0.312864	0.0024842	0.248039	-0.0394447	0.411685	0.00135917	0.19338	0.041585	0.411685	0.000684585	0.226387	0.0375365	0.332314	0.0121463	0.380168	0.00619961	0.784301	0.000151193	0.667333	-0.0146782	0.639155	0.767029	0.739921	0.711679	0.999498
X564140	215	283	0.546121	0.471993	0.165317	0.00387723	0.080274	0.078379	0.0428192	0.00824538	0.0140269	0.110082	0.154303	0.0139563	0.129834	0.125362	0.493484	0.00484326	0.466421	0.00307674	0.170606	0.00457463	0.166579	0.0497342	0.157079	0.00487724	0.0830492	0.0617694	0.400746	0.00142398	0.084337	0.0578351	0.400746	0.00338061	0.27616	0.0353991	0.296247	0.00484326	0.153861	0.0105764	0.195247	0.00337989	0.0469625	0.0710681	0.639155	0.546719	0.24066	0.151406	0.999498
X1003206	215	283	0.310778	0.248274	0.167915	0.00383009	0.457113	0.033322	0.662005	0.000385591	0.829797	0.00963265	0.993709	4.22454e-07	0.749818	0.0263906	0.904867	0.00113771	0.632621	0.00184833	0.760026	0.000227807	0.782582	-0.0102996	0.872996	6.23992e-05	0.777212	-0.0104681	0.86957	5.44148e-05	0.972273	-0.00122634	0.86957	0.00502516	0.275456	0.037041	0.482371	0.00113771	0.0804629	0.0135487	0.413587	0.00134816	0.292868	0.0392696	0.639469	0.858717	0.84955	0.925895	0.999498
X194129	215	283	0.208106	0.172846	0.16866	0.00381675	0.126442	0.068484	0.0160448	0.011633	0.0142177	0.109864	0.363533	0.00684076	0.257949	0.0936231	0.319505	0.00707238	0.189612	0.00669577	0.936564	1.54687e-05	0.918652	-0.0038053	0.372965	0.00193649	0.550278	0.0219883	0.189832	0.00346306	0.13329	0.0518832	0.189832	3.46026e-05	0.75275	0.010577	0.700876	0.00707238	0.591237	0.0038556	0.406116	0.00139185	0.183668	0.0490606	0.639469	0.595347	0.158651	0.151406	0.999498
X511008	215	283	0.773614	0.696569	0.168927	0.00381197	0.0893996	0.0761149	0.0116256	0.0127676	0.0122488	0.112247	0.644253	0.00175474	0.809862	0.0199126	0.749992	0.0024491	0.82409	0.000781415	0.518489	0.00101755	0.476708	0.0246918	0.83277	0.000108869	0.765118	0.0102836	0.716757	0.000265598	0.563014	0.0187061	0.716757	6.16258e-05	0.62442	0.0153519	0.649478	0.0024491	0.634485	0.00345414	0.699699	0.000300228	0.0857131	0.059319	0.639469	0.551917	0.141134	0.142505	0.999498
X1919007	215	283	0.253259	0.218707	0.169612	0.00379976	0.222904	0.0546176	0.36372	0.00166361	0.42537	0.0357207	0.783203	0.000435122	0.926841	0.00759906	0.051303	0.0155648	0.0347696	0.0134801	0.449651	0.00139471	0.421577	0.0290181	0.89606	4.16762e-05	0.910281	-0.00404487	0.760861	0.000186923	0.429646	0.0266091	0.760861	0.00586622	0.0404645	0.0669189	0.162379	0.0155648	0.177421	0.00990885	0.803908	0.00012441	0.280571	0.03881	0.639469	0.714049	0.659039	0.711679	0.999498
X524848	215	283	0.565932	0.644923	0.175755	0.00369277	0.182351	0.0597579	0.0962437	0.00556811	0.144162	0.065445	0.646703	0.00221548	0.683641	0.0337249	0.0378823	0.0169066	0.0160292	0.0165617	0.236652	0.00341401	0.362779	-0.0321825	0.708497	0.000341292	0.681925	-0.0143734	0.429945	0.00125647	0.267393	0.0364022	0.429945	0.0095391	0.0875035	-0.0544144	0.446962	0.0169066	0.360743	0.00646513	0.757479	0.000192419	0.209441	-0.0439798	0.65561	0.658851	0.341637	0.451065	0.999498
X295485	215	283	0.160007	0.190692	0.17671	0.00367653	0.113911	0.0708399	0.143963	0.00429966	0.131854	0.0675227	0.0640301	0.0121153	0.22714	0.0999547	0.512747	0.00463799	0.298989	0.0048663	0.478283	0.00122703	0.384928	-0.0320445	0.555048	0.000850312	0.831171	0.00780552	0.507802	0.00088476	0.846458	0.00664148	0.507802	0.00221932	0.483914	-0.0232677	0.946683	0.00463799	0.979122	0.000384983	0.785789	0.000149063	0.11186	-0.0581403	0.65561	0.581316	0.434755	0.441911	0.999498
X963779	215	283	0.359463	0.294377	0.179061	0.00363696	0.367582	0.0403753	0.457431	0.00111376	0.957529	0.00238639	0.78228	0.000589977	0.629278	0.0399522	0.786658	0.00214195	0.703536	0.00141974	0.550897	0.000868275	0.400395	-0.0309586	0.746984	0.000254139	0.399885	-0.0307212	0.285395	0.00230051	0.800079	-0.00875669	0.285395	0.00505654	0.304352	0.0344289	0.77344	0.00214195	0.62216	0.00356678	0.801674	0.000127322	0.264247	0.0411771	0.65561	0.808414	0.740428	0.975202	0.999498
X567715	215	283	0.177908	0.140729	0.180223	0.00361763	0.275092	0.0489073	0.68211	0.000338511	0.905108	0.00534196	0.733569	0.00087746	0.756903	0.0256186	0.239524	0.0084803	0.221366	0.00607416	0.290662	0.00272291	0.0301853	0.0818403	0.0729086	0.00782342	0.47038	-0.0270267	0.0616526	0.00702337	0.039996	0.0723883	0.0616526	0.00287126	0.00434887	0.0974838	3.21407e-07	0.0084803	7.72893e-05	0.0428292	0.322814	0.00197083	0.184118	0.0499874	0.65561	0.77306	0.857243	0.958815	0.999498
X364048	215	283	0.121108	0.156155	0.180325	0.00361593	0.344915	0.042324	0.79591	0.000134999	0.914142	0.00483133	0.793196	0.000350932	0.490457	0.0570702	0.506242	0.00470665	0.334407	0.00441606	0.54986	0.000872801	0.292942	0.040282	0.452258	0.00137875	0.287326	0.040397	0.505876	0.000892816	0.0820246	0.0617989	0.505876	0.000135955	0.0946056	0.0576486	0.355744	0.00470665	0.0572468	0.0150767	0.203505	0.00325813	0.485164	-0.0264929	0.65561	0.784588	0.913289	0.961671	0.999498
X518748	215	283	0.23997	0.28776	0.181474	0.00359697	0.0813162	0.0781102	0.340304	0.0018334	0.202548	0.0571039	0.43488	0.00646279	0.272449	0.0908248	0.150043	0.0106935	0.0433689	0.0125988	0.167121	0.00464991	0.106602	0.059644	0.245409	0.00328945	0.270953	0.0403394	0.902209	3.04686e-05	0.495626	0.0234371	0.902209	0.00369685	0.0231087	0.0757859	0.0389859	0.0106935	0.0648683	0.0145179	0.658652	0.000393797	0.180705	-0.0491476	0.65561	0.546719	0.636658	0.534217	0.999498
X77514	215	283	0.769786	0.832466	0.182246	0.0035843	0.214368	0.0556394	0.616296	0.000506649	0.593977	0.0238879	0.896195	0.00014506	0.663094	0.0360542	0.251444	0.00824581	0.352754	0.00420119	0.502546	0.00109721	0.436621	-0.0264267	0.0654754	0.00825137	0.0679251	-0.0614573	0.615313	0.000509477	0.672954	-0.0133225	0.615313	0.00085214	0.475246	0.0218599	0.712368	0.00824581	0.91142	0.00107876	0.223342	0.002988	0.0947861	-0.0562676	0.65561	0.714049	0.829471	0.793149	0.999498
X193621	215	283	0.12076	0.152748	0.182534	0.00357959	0.221251	0.0548133	0.562856	0.000675419	0.567106	0.0256462	0.116014	0.0342133	0.0248839	0.185649	0.280897	0.00770691	0.369371	0.00401597	0.672136	0.000437299	0.740418	-0.012561	0.900724	3.80008e-05	0.783126	0.0103474	0.605441	0.000538437	0.813052	-0.00837583	0.605441	0.000614098	0.938006	0.0026798	0.440162	0.00770691	0.75958	0.0023685	0.633746	0.00045805	0.243734	-0.044031	0.65561	0.714049	0.798908	0.782956	0.999498
X172777	215	283	0.0855699	0.107925	0.185407	0.00353307	0.265534	0.049893	0.276114	0.00239091	0.409796	0.0369356	0.677885	0.000850961	0.342555	0.0785506	0.855521	0.0015653	0.70418	0.00141605	0.718566	0.000317094	0.220367	0.0466497	0.281269	0.00283102	0.732898	-0.0128891	0.027138	0.0098043	0.140276	0.0521423	0.027138	0.000502364	0.106091	0.0554751	0.0852225	0.0015653	0.070821	0.0141239	0.56602	0.000664536	0.459578	-0.0279249	0.659949	0.767029	0.594331	0.711679	0.999498
X352529	215	283	0.140723	0.17755	0.185916	0.00352492	0.208154	0.0564018	0.317447	0.00201499	0.630286	0.0215686	0.39824	0.00397442	0.112901	0.131199	0.234523	0.00858188	0.427852	0.00342434	0.412685	0.00163737	0.22342	0.0463713	0.747405	0.000253264	0.677951	0.0156894	0.287696	0.00227868	0.462604	0.0259644	0.287696	3.04976e-05	0.545336	0.020736	0.515944	0.00858188	0.538468	0.00437272	0.207137	0.00320639	0.0795815	-0.0661442	0.659949	0.714049	0.636351	0.807139	0.999498
X544859	215	283	0.264498	0.318848	0.187784	0.00349523	0.159197	0.0630841	0.158547	0.00400413	0.177085	0.0604853	0.518985	0.00444621	0.630369	0.039825	0.0817319	0.013478	0.100596	0.00923643	0.619162	0.000603107	0.450472	0.0283278	0.89727	4.07062e-05	0.79926	0.00947334	0.825505	9.80919e-05	0.898874	-0.0044265	0.825505	0.000126819	0.646521	0.0154637	0.276641	0.013478	0.393608	0.00602258	0.583105	0.000607772	0.199895	-0.0475637	0.662701	0.623435	0.460469	0.497642	0.999498
X708680	215	283	1.23405	1.34099	0.190395	0.00345428	0.153473	0.063962	0.425138	0.00128286	0.46244	0.0329288	0.37929	0.00573276	0.279428	0.0895143	0.22479	0.00878534	0.162212	0.00732195	0.148088	0.00509523	0.120929	0.052597	0.624336	0.000585471	0.593317	0.0179612	0.939773	1.15209e-05	0.742534	-0.0103671	0.939773	0.00211655	0.101678	0.050088	0.159417	0.00878534	0.142485	0.0109338	0.651778	0.000410947	0.14327	-0.0492843	0.668032	0.621697	0.718827	0.728863	0.999498
X174403	215	283	0.123996	0.15021	0.192306	0.00342472	0.414703	0.0365499	0.592774	0.000577095	0.507475	0.0296996	0.868733	0.000143518	0.632491	0.0395781	0.748273	0.00246358	0.604942	0.00202874	0.799745	0.000157135	0.668344	-0.0160011	0.650771	0.000500311	0.506294	-0.0245972	0.303513	0.00213434	0.536656	-0.0215222	0.303513	0.00129377	0.692685	-0.013355	0.989424	0.00246358	0.996713	0.000109277	0.917907	2.14396e-05	0.553202	-0.022054	0.67086	0.833526	0.819621	0.755633	0.999498
X550814	215	283	0.373738	0.425891	0.19346	0.00340703	0.336804	0.043041	0.838674	8.36471e-05	0.442908	0.0343832	0.939846	3.77956e-05	0.87782	0.0127231	0.870823	0.00143499	0.648834	0.00174627	0.800336	0.00015619	0.772074	0.0102081	0.484473	0.00119289	0.545153	-0.0211221	0.0194762	0.0109552	0.0176651	0.0777234	0.0194762	0.000378481	0.663199	0.0138505	0.698862	0.00143499	0.605073	0.0037252	0.854329	6.80266e-05	0.645835	-0.0160815	0.671031	0.784588	0.924231	0.723739	0.999498
X221784	215	283	0.95028	0.865367	0.196756	0.00335719	0.11785	0.0700783	0.0664748	0.0067741	0.0700977	0.0811654	0.974896	8.37152e-06	0.573223	0.04662	0.472836	0.00507025	0.66786	0.00162969	0.40919	0.00166199	0.320277	0.0343505	0.879337	5.62775e-05	0.669157	0.0146466	0.562342	0.000677197	0.442417	0.0247311	0.562342	0.000130712	0.354721	0.0289067	0.750674	0.00507025	0.771846	0.00226572	0.954936	6.44474e-06	0.13266	0.0516789	0.673348	0.581585	0.292284	0.312862	0.999498
X174299	215	283	0.160252	0.130682	0.198292	0.00333431	0.124097	0.0689105	0.0550724	0.00739911	0.0165027	0.107439	0.144384	0.00528929	0.816946	0.019157	0.455782	0.00526367	0.511143	0.00270787	0.630714	0.000564172	0.641687	0.0175821	0.685667	0.000399959	0.791682	0.00989941	0.699667	0.000300295	0.972224	-0.00123494	0.699667	0.00012987	0.79746	0.00876096	0.963547	0.00526367	0.771239	0.0022708	0.418823	0.00131823	0.22306	0.0457182	0.673348	0.595347	0.26322	0.164216	0.999498
X3649785	215	283	1.02487	0.900393	0.19884	0.00332619	0.238787	0.0527885	0.0270088	0.00982077	0.0259472	0.0997943	0.54328	0.00356551	0.513772	0.0540406	0.748434	0.00246223	0.653431	0.00171779	0.00933165	0.0163681	0.0101158	-0.0913699	0.00110224	0.0256658	0.00586399	-0.0970312	0.0752026	0.00636842	0.1098	0.0528123	0.0752026	0.00337913	0.0558587	-0.0612791	0.0928704	0.00246223	0.172143	0.0100508	0.00540749	0.0154949	0.0510727	0.0687858	0.673348	0.73951	0.190632	0.18963	0.999498
X575844	215	283	0.91046	0.992657	0.199859	0.00331116	0.168546	0.0616999	0.606608	0.000534961	0.639385	0.0209966	0.282625	0.00939308	0.334869	0.0798104	0.773609	0.00225097	0.680235	0.00155563	0.870509	6.48893e-05	0.963792	0.00157724	0.28783	0.00275503	0.316889	-0.0342103	0.572159	0.000643754	0.884665	-0.00465253	0.572159	0.0036603	0.206741	-0.0392201	0.975907	0.00225097	0.896714	0.00121013	0.961142	4.79043e-06	0.189255	-0.0448772	0.673348	0.631529	0.823203	0.811681	0.999498
X198062	215	283	0.240201	0.290781	0.202853	0.00326753	0.370869	0.0400991	0.177035	0.00367103	0.503305	0.029992	0.442163	0.0049411	0.178596	0.111321	0.814148	0.00191262	0.842859	0.000690489	0.98001	1.53317e-06	0.831814	-0.00797404	0.85087	8.63142e-05	0.329489	-0.0362366	0.600728	0.000552622	0.293027	0.0365818	0.600728	0.000742187	0.99872	-6.49517e-05	0.877227	0.00191262	0.911951	0.00107395	0.733649	0.00023365	0.220085	-0.0455491	0.673348	0.809775	0.485473	0.755633	0.999498
X531436	215	283	0.123166	0.154272	0.204854	0.00323879	0.327616	0.0438668	0.328829	0.00192248	0.82893	0.0096825	0.00319213	0.0137476	0.216633	0.102253	0.307114	0.00726824	0.143094	0.00782481	0.0688175	0.00805286	0.0706638	0.0690102	0.406709	0.00167966	0.490934	0.0260781	0.177894	0.00365652	0.049613	0.0694106	0.177894	0.00499583	0.0459485	0.0685121	0.232465	0.00726824	0.129606	0.0113725	0.874669	5.02086e-05	0.472675	-0.027117	0.673348	0.784588	0.636658	0.925895	0.143929
X180155	215	283	0.612781	0.665847	0.205481	0.00322986	0.201789	0.0572	0.0808888	0.00613037	0.162586	0.0625754	0.48595	0.00401283	0.427889	0.0656133	0.624148	0.00354851	0.507222	0.00273889	0.148216	0.00509204	0.165791	-0.0474854	0.748876	0.000250219	0.646917	-0.0155659	0.103411	0.00533814	0.14095	-0.0468524	0.103411	0.0114935	0.0242039	-0.0695755	0.455762	0.00354851	0.295471	0.00745877	0.60563	0.000537874	0.445673	-0.0259157	0.673348	0.69992	0.314451	0.483772	0.999498
X1093959	215	283	0.350607	0.297162	0.205532	0.00322913	0.516337	0.0290825	0.345423	0.00179496	0.11938	0.069788	0.405438	0.00523724	0.242352	0.0967578	0.806289	0.00197819	0.994722	2.13822e-05	0.791519	0.000170619	0.857975	-0.00649476	0.676446	0.000425194	0.381105	-0.0314559	0.0488836	0.00779858	0.758147	-0.0104356	0.0488836	0.00647088	0.403377	0.0274703	0.798107	0.00197819	0.588204	0.00388444	0.188759	0.00347986	0.670149	0.0154092	0.673348	0.888421	0.641198	0.423764	0.999498
X287645	215	283	0.75005	0.683342	0.207594	0.00319997	0.163142	0.0624927	0.503374	0.000903356	0.468699	0.03247	0.644875	0.00168877	0.695287	0.0324165	0.0167395	0.0204672	0.0170754	0.0163104	0.335042	0.0022668	0.276421	0.0375109	0.75406	0.000239655	0.818872	-0.0078331	0.11377	0.00503483	0.403589	0.0267073	0.11377	0.000320683	0.649099	0.0141187	0.117845	0.0204672	0.116542	0.0118618	0.243137	0.00274559	0.187165	0.045023	0.673348	0.630746	0.771728	0.731362	0.999498
X365118	215	283	0.16191	0.192672	0.208279	0.00319036	0.242293	0.0523965	0.532888	0.000784518	0.493324	0.030697	0.550259	0.00193977	0.696645	0.0322644	0.588825	0.00387852	0.489471	0.00288242	0.875987	5.94709e-05	0.66537	-0.0161341	0.912493	2.94908e-05	0.909622	-0.00420885	0.00626889	0.0149652	0.0288999	0.0755797	0.00626889	0.00423106	0.138619	-0.0497363	0.429264	0.00387852	0.396806	0.0059812	0.483922	0.000988437	0.331198	-0.0358958	0.673348	0.740039	0.787015	0.751681	0.999498
X192370	215	283	0.141179	0.114765	0.209128	0.00317849	0.305107	0.0459557	0.305196	0.00211955	0.333612	0.0433263	0.95413	2.55592e-05	0.906251	0.00974655	0.639162	0.00341174	0.388693	0.00381076	0.165034	0.00469585	0.606486	0.0195925	0.573115	0.00077503	0.905082	-0.00450906	0.0838577	0.00601313	0.0206738	0.0815959	0.0838577	0.00167005	0.34866	0.0320947	0.554291	0.00341174	0.377237	0.00623892	0.656482	0.000399165	0.359493	0.0345089	0.673348	0.784588	0.621657	0.646972	0.999498
X361186	215	283	0.117389	0.145247	0.209549	0.00317263	0.171225	0.0613141	0.885262	4.20234e-05	0.627494	0.0217449	0.959725	1.39812e-05	0.936438	0.00659996	0.338494	0.00678477	0.258048	0.00545822	0.288943	0.00274236	0.203166	0.0481132	0.829741	0.00011291	0.674746	0.015738	0.28333	0.0023203	0.456244	-0.0262277	0.28333	0.00421955	0.0192221	0.0799128	0.103142	0.00678477	0.0767487	0.013762	0.657622	0.00039634	0.293732	-0.0394596	0.673348	0.634029	0.93932	0.805262	0.999498
X2689396	215	283	0.238197	0.194178	0.209706	0.00317045	0.212915	0.0558163	0.870134	5.39412e-05	0.766569	0.0133029	0.143743	0.0298136	0.103626	0.134695	0.149265	0.0107176	0.332898	0.00443425	0.235169	0.00343565	0.158646	0.0530643	0.0444736	0.00981352	0.0921364	0.0628435	0.769308	0.000173573	0.798778	-0.00898645	0.769308	0.00227641	0.18512	0.0452829	0.749974	0.0107176	0.780755	0.00219124	0.541052	0.000753688	0.349348	0.0351901	0.673348	0.714049	0.931519	0.893104	0.999498
X212619	215	283	0.148272	0.180171	0.212579	0.00313086	0.538333	0.0275738	0.275652	0.00239552	0.173937	0.0609279	0.979805	3.32898e-06	0.602592	0.0430915	0.408085	0.00583748	0.373304	0.00397334	0.905518	3.44027e-05	0.812668	0.00891263	0.96813	3.89811e-06	0.862258	-0.00647228	0.99473	8.8044e-08	0.238088	0.0412094	0.99473	0.000563154	0.839586	0.00687368	0.739037	0.00583748	0.557448	0.00418282	0.453931	0.00113118	0.623994	-0.0182895	0.673348	0.888421	0.594331	0.491068	0.999498
X551902	215	283	0.869292	0.947241	0.213545	0.00311769	0.224268	0.054457	0.418787	0.00131844	0.517484	0.029003	0.398909	0.00565889	0.428895	0.0654706	0.925113	0.000952979	0.800404	0.000899147	0.753549	0.000240685	0.884958	0.00500664	0.493274	0.00114556	0.492646	-0.0234877	0.422596	0.001297	0.763524	0.00965461	0.422596	0.00263043	0.29312	-0.032708	0.978201	0.000952979	0.944158	0.000769991	0.924283	1.82289e-05	0.277288	-0.037197	0.673348	0.714049	0.714056	0.75701	0.999498
X215855	215	283	0.124901	0.153652	0.213915	0.00311266	0.271337	0.0492917	0.0241071	0.0102137	0.103378	0.0729834	0.594625	0.00119223	0.858627	0.0147415	0.211371	0.00907952	0.131337	0.00816842	0.721019	0.000311352	0.76175	-0.0115392	0.971078	3.20998e-06	0.56805	-0.0215244	0.316024	0.00202687	0.211956	-0.0439991	0.316024	0.000754966	0.701511	-0.0131191	0.460144	0.00907952	0.194567	0.00947321	0.68067	0.000341762	0.506514	-0.0250076	0.673348	0.767029	0.190632	0.399685	0.999498
X570507	215	283	1.59399	1.67483	0.214595	0.00310346	0.097521	0.0742516	0.349207	0.00176702	0.313561	0.0451597	0.840481	0.000399885	0.466107	0.0603183	0.22802	0.00871693	0.537952	0.00250186	0.680496	0.000414	0.503363	-0.0224318	0.0603114	0.0085803	0.126912	-0.0507031	0.698634	0.00030247	0.832814	-0.00658615	0.698634	0.00136381	0.406673	0.0250918	0.600128	0.00871693	0.923381	0.000969107	0.720768	0.000257804	0.0787351	-0.0584927	0.673348	0.558754	0.644138	0.634438	0.999498
X3426658	215	283	2.26772	2.18288	0.215014	0.0030978	0.601338	0.0234128	0.97473	2.02502e-06	0.169964	0.0614951	0.688499	0.00147496	0.751936	0.0261596	0.335404	0.00683059	0.11692	0.00863427	0.300659	0.00261262	0.354339	0.0309581	0.396799	0.00175183	0.155359	-0.0470708	0.164681	0.0038889	0.254115	0.0354486	0.164681	0.004431	0.0367163	0.0629838	0.0155251	0.00683059	0.00245588	0.0286186	0.64587	0.000426038	0.652205	0.0149624	0.673348	0.926427	0.988803	0.484492	0.999498
X369996	215	283	0.104459	0.12818	0.215205	0.00309522	0.2202	0.0549382	0.734684	0.000231767	0.2582	0.0506659	0.908339	9.61995e-05	0.84996	0.0156558	0.0365023	0.01707	0.187033	0.00675073	0.0467367	0.00961123	0.021833	-0.0862114	0.118145	0.005945	0.0568817	-0.0709627	0.0475051	0.00789482	0.421462	-0.0281688	0.0475051	0.00767213	0.0992069	-0.056049	0.545228	0.01707	0.660914	0.00321683	0.879645	4.62708e-05	0.380276	-0.032825	0.673348	0.714049	0.879592	0.587789	0.999498
X523934	215	283	0.616291	0.676677	0.219804	0.00303403	0.155051	0.0637175	0.540616	0.000755311	0.546996	0.0269882	0.79111	0.000767129	0.873742	0.0131513	0.220221	0.00888365	0.232272	0.005881	0.147816	0.00510205	0.223899	-0.0422335	0.0483304	0.00947486	0.0437526	-0.0694019	0.599445	0.000556523	0.707953	0.0120945	0.599445	0.0040869	0.456274	-0.0233368	0.451445	0.00888365	0.436899	0.0054847	0.301986	0.00214785	0.138739	-0.0510035	0.684211	0.623285	0.791049	0.781239	0.999498
X2874602	215	283	0.520765	0.564901	0.221714	0.00300907	0.211033	0.0560466	0.79593	0.000134972	0.796124	0.0115777	0.232782	0.00912684	0.263209	0.0925958	0.444116	0.00539933	0.487317	0.0029002	0.0690042	0.00804208	0.0634862	0.0636097	0.897385	4.0615e-05	0.999134	-4.91379e-05	0.221171	0.00301614	0.271371	0.0350173	0.221171	0.00121118	0.0769556	0.0546172	0.0621837	0.00539933	0.0749506	0.0138688	0.574375	0.00063636	0.195626	-0.0439837	0.685112	0.714049	0.913289	0.91007	0.999498
X356760	215	283	0.760127	0.657763	0.222351	0.0030008	0.0667305	0.0821604	0.0139689	0.0121198	0.0148726	0.109136	0.663895	0.00204256	0.902947	0.0100918	0.0796203	0.0135963	0.0351913	0.013432	0.845287	9.29814e-05	0.888192	0.00507593	0.741331	0.000266045	0.506423	-0.0237275	0.688483	0.000324332	0.376807	0.0296748	0.688483	0.00261593	0.459476	0.0240832	0.323172	0.0135963	0.191569	0.00954676	0.0124889	0.0125146	0.0168462	0.0856605	0.685112	0.532845	0.158651	0.155649	0.999498
X357046	215	283	0.829222	0.739644	0.22439	0.00297452	0.195949	0.0579487	0.996735	3.37866e-08	0.849642	0.00849507	0.603788	0.00140576	0.668174	0.0354758	0.00499966	0.0256282	0.00887394	0.0189084	0.228438	0.003536	0.234917	-0.042067	0.0244879	0.0122799	0.0863074	-0.0602098	0.169051	0.00380975	0.116111	0.0516842	0.169051	0.00764569	0.119889	-0.0496166	0.377692	0.0256282	0.481438	0.00497477	0.377704	0.00156922	0.16629	0.0486113	0.687903	0.689543	0.99838	0.933657	0.999498
X86428	215	283	0.681084	0.770237	0.235004	0.0028422	0.257098	0.0507833	0.283304	0.00232055	0.219235	0.0550533	0.717509	0.00107115	0.499283	0.0559146	0.159518	0.0104078	0.145738	0.00775141	0.627971	0.000573273	0.6679	0.0153042	0.737864	0.000273498	0.918723	0.00361835	0.890202	3.846e-05	0.565741	0.0190352	0.890202	0.00912676	0.206544	0.0405954	0.172672	0.0104078	0.207785	0.00916106	0.219064	0.00304378	0.199328	-0.0454032	0.711161	0.762793	0.601125	0.552181	0.999498
X320395	215	283	0.161566	0.205989	0.235053	0.00284161	0.414289	0.0365824	0.0370667	0.00873527	0.0426951	0.0908177	0.384737	0.00990427	0.11524	0.130354	0.111825	0.0120514	0.0772907	0.0102909	0.230801	0.00350038	0.222646	-0.0463061	0.572876	0.000775995	0.281187	-0.0405635	0.204152	0.00324884	0.403364	0.0295048	0.204152	0.00120413	0.966292	-0.00145832	0.951564	0.0120514	0.593625	0.00383295	0.781569	0.000155146	0.483057	-0.0264447	0.711161	0.833526	0.224995	0.237024	0.999498
X191238	215	283	0.147984	0.1764	0.235492	0.00283629	0.244063	0.0522	0.858596	6.40577e-05	0.996154	0.000216009	0.124052	0.00694311	0.391309	0.0709462	0.696588	0.00290432	0.937214	0.000261961	0.622575	0.000591437	0.514173	-0.0244159	0.404177	0.00169785	0.208324	-0.0466644	0.151218	0.00414862	0.255692	0.0395425	0.151218	0.00132426	0.940796	0.00251725	0.707683	0.00290432	0.783335	0.00216969	0.870402	5.37162e-05	0.27602	-0.040462	0.711161	0.740731	0.924231	0.996154	0.999498
X521073	215	283	0.324148	0.270506	0.241079	0.00276966	0.341585	0.042617	0.549857	0.000721382	0.708629	0.0167458	0.897508	0.000135399	0.90157	0.0102357	0.721888	0.00268711	0.696936	0.00145777	0.66678	0.000452626	0.65672	-0.0164486	0.816609	0.000131327	0.433086	-0.0287473	0.402025	0.00141627	0.950265	0.00217262	0.402025	0.00735886	0.191005	0.0440052	0.604691	0.00268711	0.317603	0.00710201	0.932003	1.46929e-05	0.213913	0.0460022	0.724431	0.784588	0.791049	0.86348	0.999498
X368264	215	283	0.688868	0.629028	0.24549	0.00271837	0.257615	0.0507282	0.00578459	0.0152532	0.00618821	0.122677	0.561944	0.00283337	0.380439	0.0725883	0.18778	0.00964121	0.170107	0.00713132	0.0640898	0.00833685	0.0730873	0.0622923	0.0505138	0.00929552	0.0440675	0.0693664	0.572331	0.000643177	0.63209	0.0154932	0.572331	6.61899e-05	0.756385	0.00974286	0.999685	0.00964121	0.99959	2.7056e-05	0.174865	0.00370801	0.2673	0.038311	0.728915	0.762793	0.100321	0.10152	0.999498
X560336	215	283	0.434768	0.489937	0.245953	0.00271306	0.178089	0.0603453	0.638555	0.000445182	0.747959	0.0143992	0.687467	0.00168832	0.836564	0.0170728	0.683177	0.00302086	0.585644	0.00215946	0.983699	1.01945e-06	0.818995	-0.00814656	0.239879	0.00336746	0.15092	-0.0506151	0.246425	0.00270765	0.285483	0.0354077	0.246425	0.000109119	0.942125	-0.00234522	0.56335	0.00302086	0.488599	0.00489629	0.785731	0.000149145	0.340594	-0.0337309	0.728915	0.647307	0.839418	0.881953	0.999498
X2949328	215	283	0.210069	0.242603	0.247648	0.00269369	0.264659	0.0499843	0.49245	0.000950445	0.308114	0.0456709	0.206156	0.00498803	0.723606	0.0292677	0.0317526	0.0176822	0.102667	0.00915488	0.121255	0.00584618	0.0951645	0.0606605	0.763693	0.000220686	0.512554	-0.0236053	0.158985	0.00399573	0.165766	0.0468219	0.158985	0.00104409	0.073945	0.058562	0.105353	0.0176822	0.032047	0.0176418	0.161159	0.00395446	0.156075	-0.0511606	0.728915	0.767029	0.766454	0.633588	0.999498
X4030375	215	283	0.0868453	0.106328	0.248823	0.00268035	0.266188	0.0498247	0.338416	0.00184778	0.865461	0.00759221	0.504749	0.00204491	0.122579	0.127786	0.836579	0.00172494	0.789182	0.00095614	0.772449	0.000204182	0.909159	-0.00435882	0.90253	3.66246e-05	0.271856	-0.041461	0.760529	0.000187458	0.249171	0.04085	0.760529	0.000368277	0.469065	0.0249116	0.176168	0.00172494	0.0850149	0.0132999	0.554264	0.000705569	0.269525	-0.0417922	0.728915	0.767029	0.636658	0.945452	0.999498
X585914	215	283	1.20702	1.11939	0.249538	0.00267228	0.232096	0.0535482	0.730048	0.00024027	0.838947	0.00910743	0.516494	0.00368008	0.655397	0.0369341	0.255182	0.00817435	0.279732	0.00513394	0.541635	0.000909273	0.652002	0.015481	0.531187	0.000957099	0.662322	-0.0148605	0.0909792	0.00574922	0.0220697	0.0729721	0.0909792	0.00145743	0.425092	0.0246709	0.296215	0.00817435	0.363655	0.00642456	0.29302	0.00222898	0.218425	0.0418887	0.728915	0.726196	0.877503	0.927579	0.999498
X580008	215	283	1.02681	1.12848	0.250636	0.00265994	0.303596	0.0460995	0.606902	0.000534087	0.552368	0.0266275	0.356467	0.00491898	0.499156	0.0559311	0.0409569	0.0165625	0.0492017	0.0120953	0.00282295	0.0215435	0.00292588	-0.103456	0.0298985	0.0114483	0.0447467	-0.0691793	0.528335	0.000802085	0.732803	0.01105	0.528335	0.0199677	0.00294549	-0.0933427	0.0129176	0.0165625	0.0117718	0.0219824	0.672244	0.000361162	0.338716	-0.0330424	0.728915	0.784588	0.823203	0.782271	0.999498
X360240	215	283	0.652315	0.728518	0.250977	0.00265611	0.344487	0.0423616	0.906438	2.78785e-05	0.71113	0.0165953	0.357245	0.00578219	0.358046	0.0760648	0.0441881	0.0162269	0.0868751	0.00982329	0.00123547	0.0251639	0.00187539	-0.110218	0.0279004	0.0117357	0.046667	-0.069906	0.607772	0.000531508	0.800984	0.00828799	0.607772	0.0190691	0.00468107	-0.0901796	0.00391727	0.0162269	0.00369574	0.026903	0.308329	0.0020923	0.396566	-0.0297363	0.728915	0.784588	0.95066	0.86348	0.999498
X528652	215	283	0.929855	0.99534	0.253249	0.00263082	0.281937	0.0482158	0.0596538	0.00713283	0.138996	0.0662998	0.696383	0.00130416	0.705937	0.0312271	0.388963	0.00608319	0.222993	0.00604475	0.0133202	0.0148485	0.014489	-0.0832838	0.513515	0.00104194	0.28303	-0.0362569	0.0218435	0.0105558	0.0114082	-0.0800276	0.0218435	0.0252116	0.0028803	-0.0914452	0.135026	0.00608319	0.129324	0.0113825	0.436707	0.00122008	0.167168	-0.0466534	0.73201	0.774369	0.275883	0.449575	0.999498
X357111	215	283	0.539462	0.488704	0.259356	0.00256419	0.286757	0.0477355	0.000997603	0.0216235	0.000947635	0.148129	0.551382	0.00319533	0.47934	0.058542	0.100564	0.0125366	0.123176	0.00842547	0.233282	0.00346343	0.261672	0.0394773	0.0296634	0.011481	0.0387392	0.0720502	0.462282	0.00108995	0.274641	0.0357767	0.462282	0.000821566	0.398182	-0.0268497	0.640658	0.0125366	0.56793	0.00407989	0.371089	0.00161326	0.22575	0.0423541	0.74197	0.782305	0.0356203	0.0410867	0.999498
X294219	215	283	0.368994	0.433427	0.259815	0.00255927	0.126524	0.0684693	0.00122363	0.0208774	0.000400628	0.158616	0.895012	0.000122672	0.808271	0.0200825	0.840257	0.00169406	0.720655	0.00132274	0.345098	0.00217443	0.381605	-0.0326022	0.0278496	0.0117433	0.00953472	-0.0957184	0.724833	0.000250037	0.795931	0.00896021	0.724833	0.00195339	0.406279	-0.0278804	0.899836	0.00169406	0.812408	0.00192713	0.523087	0.000822672	0.23863	-0.0435509	0.74197	0.595347	0.0390919	0.0243668	0.999498
X331760	215	283	0.378382	0.313022	0.260362	0.00255341	0.128379	0.0681364	0.832783	8.99605e-05	0.771218	0.0130302	0.000128625	0.0207636	0.0689708	0.150509	0.725889	0.00265304	0.59764	0.0020777	0.920673	2.42181e-05	0.97218	0.00134689	0.754156	0.000239463	0.764532	-0.0113359	0.00132743	0.0205803	0.00402033	0.10159	0.00132743	0.0019945	0.752006	-0.0108348	0.946319	0.00265304	0.99774	8.49054e-05	0.0837602	0.00601691	0.0374516	0.078465	0.74197	0.59902	0.924231	0.894272	0.0130126
X210371	215	283	0.123387	0.146759	0.264799	0.00250642	0.300756	0.0463711	0.291288	0.00224502	0.139295	0.0662497	0.123221	0.00523272	0.827808	0.0180015	0.345309	0.00668498	0.231573	0.00589312	0.43296	0.00150039	0.40386	-0.0314105	0.826288	0.000117611	0.849768	-0.00707752	0.728359	0.000243408	0.22568	0.0423408	0.728359	8.26938e-05	0.850147	-0.00640968	0.284324	0.00668498	0.252883	0.00821819	0.859398	6.33259e-05	0.375507	-0.0330707	0.747916	0.784588	0.603453	0.449575	0.999498
X1067574	215	283	0.514596	0.45614	0.264912	0.00250524	0.388396	0.0386508	0.530508	0.000793667	0.3388	0.0428636	0.684236	0.00100194	0.44761	0.0628489	0.0582661	0.0149979	0.125523	0.00834986	0.44145	0.00144587	0.30198	-0.0365186	0.331746	0.00229789	0.0833828	-0.0607117	0.0597615	0.00712683	0.393192	-0.0282295	0.0597615	0.00365378	0.611004	0.0163224	0.788452	0.0149979	0.772974	0.00225628	0.249264	0.00267537	0.455707	0.0263318	0.747916	0.813671	0.785685	0.652861	0.999498
X508968	215	283	0.136378	0.163657	0.266762	0.00248594	0.345468	0.0422755	0.285004	0.00230424	0.712691	0.0165014	0.826858	0.000265846	0.902554	0.0101329	0.316413	0.00712061	0.169221	0.00715229	0.909814	3.13326e-05	0.711817	0.0138927	0.909467	3.15751e-05	0.901237	-0.00463677	0.0929643	0.00567963	0.106652	0.0565815	0.0929643	3.90345e-06	0.638792	0.0159897	0.0657655	0.00712061	0.190464	0.00957413	0.275605	0.00239599	0.284244	-0.0401	0.748005	0.784588	0.601125	0.86348	0.999498
X288362	215	283	0.12193	0.142992	0.267409	0.00247924	0.522909	0.0286283	0.394386	0.00146286	0.435918	0.0349125	0.269968	0.00553275	0.446268	0.0630347	0.6968	0.00290248	0.469407	0.00305103	0.986235	7.26843e-07	0.895087	-0.00491485	0.872339	6.30519e-05	0.537256	-0.0227377	0.74735	0.000209405	0.660946	0.0152194	0.74735	6.80367e-05	0.361356	0.030721	0.481212	0.00290248	0.466689	0.00513932	0.315899	0.00202791	0.370488	-0.0331671	0.748005	0.888421	0.685938	0.720988	0.999498
X193591	215	283	0.091182	0.108236	0.269819	0.00245443	0.352259	0.041684	0.61564	0.000508535	0.61499	0.0225383	0.691571	0.000673458	0.968877	0.00322905	0.961455	0.000591097	0.637927	0.00181464	0.0306212	0.0113492	0.138317	-0.0558248	0.0371117	0.0105551	0.0415632	-0.0760818	0.839045	8.32576e-05	0.943022	0.00252141	0.839045	0.00299675	0.636151	-0.0161322	0.0232496	0.000591097	0.274055	0.0078274	0.709133	0.000280777	0.469951	-0.0271037	0.75086	0.791931	0.829471	0.800728	0.999498
X157748	215	283	0.192746	0.223638	0.271144	0.00244091	0.428844	0.0354533	0.716237	0.000266618	0.648174	0.0204473	0.52438	0.00210067	0.652114	0.0373107	0.15684	0.0104868	0.0788549	0.0102107	0.865616	6.99328e-05	0.700272	-0.0143093	0.107185	0.00631754	0.0932133	-0.0618026	0.465789	0.00107298	0.598032	0.0181643	0.465789	0.00108147	0.983864	0.000686046	0.383872	0.0104868	0.517752	0.00458561	0.312713	0.00205476	0.96853	-0.0014628	0.75086	0.839815	0.873004	0.816269	0.999498
X4226619	215	283	0.198028	0.162214	0.274358	0.00240845	0.0784592	0.0788539	0.500266	0.000916578	0.979441	0.00115479	0.00672608	0.0140596	0.283454	0.0887684	0.00807209	0.0235951	0.00272399	0.0235788	0.0847441	0.00723009	0.0637536	-0.0706454	0.00658914	0.0178645	0.0649669	-0.0697098	0.248304	0.00268623	0.0677626	0.0645784	0.248304	0.00826354	0.0476611	-0.0678759	0.283824	0.0235951	0.149813	0.0107006	0.74077	0.000220866	0.0887905	0.0642416	0.75086	0.546719	0.770714	0.988991	0.240161
X358333	215	283	0.666885	0.719614	0.2754	0.00239803	0.325806	0.0440312	0.330525	0.00190905	0.381055	0.0392525	0.552281	0.00262211	0.550988	0.0493485	0.0207	0.0195479	0.0198082	0.0157202	0.240661	0.0033563	0.144384	-0.050189	0.288472	0.00274771	0.389686	-0.0293236	0.128595	0.00464988	0.214531	0.0396846	0.128595	0.00579488	0.161879	-0.0434013	0.232861	0.0195479	0.291329	0.00752816	0.445693	0.00117304	0.359949	-0.0312515	0.75086	0.784588	0.636658	0.698792	0.999498
X403701	215	283	0.489358	0.5765	0.275745	0.00239459	0.43922	0.0346619	0.448873	0.00115674	0.516639	0.0290615	0.618704	0.00246012	0.659972	0.0364106	0.712779	0.00276495	0.794309	0.000930005	0.733901	0.000282157	0.97793	-0.00105257	0.690946	0.000385915	0.812343	0.00883396	0.408204	0.00137952	0.0664773	0.063838	0.408204	0.00224992	0.686931	-0.0135979	0.201518	0.00276495	0.155835	0.0105169	0.713905	0.000271219	0.603632	-0.0192918	0.75086	0.849065	0.736394	0.75701	0.999498
X364563	215	283	0.178469	0.208096	0.275852	0.00239353	0.226686	0.0541738	0.0063871	0.0148984	0.00652181	0.121901	0.0465267	0.0102298	0.315413	0.0830858	0.0941737	0.0128356	0.04044	0.0128777	0.127038	0.00566966	0.154255	-0.0530116	0.514286	0.00103813	0.777553	0.0104325	0.954847	6.47023e-06	0.801523	0.00869214	0.954847	0.00569577	0.242766	-0.0391719	0.283677	0.0128356	0.215468	0.00898794	0.841403	8.08031e-05	0.47384	-0.0264222	0.75086	0.714049	0.102583	0.104177	0.973851
X4438988	215	283	0.102819	0.126391	0.282155	0.00233165	0.388053	0.0386788	0.703574	0.000292148	0.582842	0.0246119	0.0231127	0.00820883	0.623431	0.0406349	0.429948	0.00556802	0.135805	0.00803435	0.492294	0.00115076	0.923353	0.00368742	0.980111	1.51765e-06	0.856123	-0.00687282	0.739036	0.000223942	0.274956	0.0388792	0.739036	0.000510213	0.600905	0.0180766	0.930212	0.00556802	0.8586	0.0015392	0.278132	0.00237094	0.294972	-0.0398228	0.764588	0.813671	0.866267	0.78619	0.539593
X183249	215	283	0.107452	0.130074	0.284125	0.00231267	0.212415	0.0558773	0.719976	0.000259333	0.783126	0.0123341	0.0717234	0.00988737	0.190603	0.108317	0.43239	0.00553862	0.326703	0.00450981	0.791759	0.000170218	0.659235	-0.0168274	0.753627	0.000240529	0.509792	-0.0249251	0.00476414	0.0159498	0.22717	-0.0428541	0.00476414	0.00115031	0.663129	-0.0150083	0.744714	0.00553862	0.736806	0.00256041	0.398373	0.00143838	0.174438	-0.0514524	0.766506	0.714049	0.874543	0.900298	0.999498
X197164	215	283	0.148367	0.173274	0.28585	0.00229618	0.165101	0.0622031	0.114075	0.00502634	0.203255	0.0570146	0.00183211	0.017159	0.163123	0.115422	0.237925	0.00851258	0.176204	0.00699006	0.701135	0.000359627	0.871566	-0.00607775	0.821401	0.000124436	0.849499	-0.00706853	0.707942	0.000283191	0.725337	0.0122427	0.707942	7.34758e-05	0.522294	0.0216028	0.554261	0.00851258	0.509638	0.00467072	0.839777	8.2491e-05	0.412214	-0.0304929	0.767747	0.631529	0.38046	0.534217	0.101099
X197761	215	283	0.323288	0.358907	0.287737	0.00227829	0.266857	0.0497551	0.340997	0.00182816	0.510765	0.0294699	0.0810891	0.0149673	0.2015	0.105709	0.601417	0.00375947	0.472297	0.00302631	0.0164998	0.0139405	0.0193705	-0.0833054	0.549293	0.000875281	0.319679	-0.0351501	0.238505	0.00280012	0.289995	-0.0349338	0.238505	0.0135873	0.0345998	-0.0676849	0.156628	0.00375947	0.239802	0.00847473	0.32419	0.00195966	0.177603	-0.0475173	0.769017	0.767029	0.636658	0.75701	0.999498
X364029	215	283	0.0832973	0.0997103	0.289881	0.00225814	0.387899	0.0386914	0.557217	0.000695107	0.735821	0.0151189	0.138427	0.0295076	0.0666853	0.151765	0.402825	0.00590409	0.280684	0.00512028	0.56483	0.000808975	0.393753	-0.0323279	0.244088	0.00330789	0.312219	-0.0379695	0.961109	4.79857e-06	0.543747	0.0214739	0.961109	0.000311729	0.737069	-0.0115228	0.908602	0.00590409	0.945158	0.000760044	0.741302	0.000219927	0.710574	-0.0140192	0.769017	0.813671	0.793969	0.875122	0.999498
X4403974	215	283	0.153071	0.17657	0.291275	0.00224514	0.290316	0.0473846	0.321295	0.00198323	0.452859	0.0336378	0.603805	0.00222756	0.347051	0.0778218	0.273879	0.00783052	0.247539	0.00562527	0.464611	0.00130504	0.564019	0.0213195	0.981421	1.32437e-06	0.718264	-0.0132222	0.727198	0.00024558	0.769982	0.0100684	0.727198	0.00173622	0.157316	0.0471825	0.799888	0.00783052	0.815434	0.00190188	0.257934	0.00257954	0.326903	-0.0360164	0.769017	0.784588	0.636658	0.727131	0.999498
X518372	215	283	0.249954	0.280904	0.291549	0.0022426	0.370313	0.0401457	0.835277	8.72586e-05	0.881646	0.00667162	0.69306	0.00149214	0.754898	0.0258368	0.856366	0.00155814	0.725123	0.0012978	0.220365	0.00366114	0.382844	-0.0314349	0.256084	0.00314475	0.218111	-0.0439697	0.00343317	0.0171304	0.0422242	-0.0680617	0.00343317	0.00904851	0.170175	-0.0445637	0.339188	0.00155814	0.45768	0.00524186	0.772579	0.000168549	0.268607	-0.0395801	0.769017	0.809775	0.924231	0.949752	0.999498
X3186392	215	283	1.52553	1.61043	0.292657	0.00223233	0.334129	0.0432799	0.0139654	0.0121207	0.0124428	0.111998	0.123336	0.0165508	0.0980565	0.136915	0.453872	0.00528569	0.389201	0.0038055	0.833823	0.000107483	0.98025	0.0008448	0.762474	0.00022304	0.70756	0.012521	0.446751	0.0011676	0.666343	-0.0134901	0.446751	0.00280205	0.852432	-0.00565118	0.973683	0.00528569	0.951621	0.000694695	0.176989	0.0036718	0.387515	-0.0288547	0.769017	0.784588	0.158651	0.142505	0.999498
X531539	215	283	0.365981	0.412131	0.29546	0.00220659	0.32613	0.0440018	0.337042	0.00185831	0.603082	0.0233006	0.99793	4.20083e-08	0.791038	0.0219284	0.299581	0.00739076	0.186381	0.00676475	0.585918	0.000724437	0.489511	0.0248969	0.670618	0.000441611	0.634342	-0.0169892	0.0637771	0.00691108	0.0531991	0.06484	0.0637771	1.29227e-05	0.622327	0.0160396	0.188887	0.00739076	0.313013	0.00717415	0.806542	0.000121024	0.561812	-0.0207817	0.773034	0.784588	0.636658	0.79754	0.999498
X363321	215	283	0.260282	0.229547	0.296767	0.00219469	0.139275	0.066253	0.680754	0.000341573	0.573938	0.0251955	0.750883	0.000750166	0.684174	0.0336648	0.445337	0.005385	0.343955	0.00430281	0.141181	0.00527308	0.168005	0.0502949	0.950626	9.36317e-06	0.889951	0.00501647	0.0459471	0.00800718	0.0202668	0.0789171	0.0459471	0.00481887	0.0195242	0.0769849	0.396209	0.005385	0.258653	0.00810883	0.22351	0.00298583	0.133888	0.0544101	0.773123	0.616724	0.857243	0.782956	0.999498
X187248	215	283	0.436046	0.485229	0.302776	0.00214085	0.295832	0.0468461	0.906808	2.76576e-05	0.823796	0.00997787	0.80288	0.000333767	0.997022	0.000308851	0.496441	0.00481136	0.634901	0.00183382	0.142529	0.0052376	0.231683	-0.0428569	0.0800768	0.00745277	0.0580744	-0.0673064	0.717089	0.000264947	0.564198	0.0192269	0.717089	0.000750457	0.676114	-0.0135215	0.672485	0.00481136	0.555398	0.00420311	0.434274	0.00123308	0.305999	-0.0364345	0.780012	0.784588	0.95066	0.925895	0.999498
X580629	215	283	2.65383	2.57898	0.302881	0.00213992	0.817282	0.0103533	0.990413	2.91404e-07	0.28545	0.0478653	0.663782	0.00168533	0.682657	0.0338358	0.252813	0.00821953	0.329716	0.00447289	0.273001	0.00293002	0.212882	0.0415789	0.527354	0.000975074	0.305714	-0.033892	0.175572	0.0036959	0.260407	0.034949	0.175572	0.0039578	0.046533	0.0599589	0.035745	0.00821953	0.00498623	0.0256395	0.781829	0.000154769	0.879726	0.00502512	0.780012	0.975312	0.996153	0.618814	0.999498
X556835	215	283	1.06179	0.957239	0.303267	0.00213651	0.422836	0.0359166	0.405099	0.00139788	0.424405	0.0357952	0.635655	0.00187787	0.632471	0.0395804	0.00275256	0.0281408	0.0017873	0.0252399	0.711657	0.000333589	0.66013	-0.0156249	0.0836396	0.00728158	0.0737338	-0.0629464	0.692946	0.000314611	0.682163	0.013538	0.692946	0.00373906	0.428691	-0.0253806	0.825556	0.0281408	0.93229	0.000885304	0.615556	0.000508777	0.311867	0.0356797	0.780012	0.839815	0.696587	0.711679	0.999498
X591285	215	283	0.267337	0.313586	0.308798	0.00208825	0.172347	0.0611537	0.177554	0.00366226	0.397355	0.0379261	0.0103381	0.118878	0.000120394	0.318241	0.0247798	0.0187658	0.0220314	0.0152971	0.730966	0.000288667	0.799522	0.00954418	0.6728	0.000435422	0.766759	0.0110469	0.864068	5.91478e-05	0.976767	-0.00102826	0.864068	0.00190573	0.436259	0.0263779	0.708374	0.0187658	0.784782	0.00215761	0.540958	0.000754038	0.139768	-0.0550679	0.788882	0.634029	0.485473	0.703191	0.313762
X470382	215	283	1.21659	1.28714	0.309314	0.0020838	0.168206	0.0617493	0.0277753	0.00972426	0.0280981	0.0984013	0.491237	0.00414071	0.339369	0.0790705	0.306827	0.00727287	0.312241	0.00469191	0.731527	0.000287416	0.741444	-0.0112033	0.608389	0.000640886	0.835875	-0.00697775	0.793503	0.000138276	0.872945	-0.00505278	0.793503	0.00195088	0.286969	-0.0325875	0.641415	0.00727287	0.765857	0.00231586	0.88616	4.13638e-05	0.186216	-0.0445219	0.788882	0.631529	0.193789	0.191635	0.999498
X746679	215	283	0.185451	0.151215	0.31286	0.00205351	0.25259	0.0512675	0.466207	0.00107097	0.607795	0.0229981	0.193046	0.00558794	0.72222	0.0294209	0.00817986	0.0235386	0.0220807	0.0152882	0.480855	0.00121275	0.17388	-0.0518872	0.625754	0.000580692	0.964396	-0.00170516	0.538576	0.00076295	0.690512	0.0141658	0.538576	0.00191633	0.465346	-0.0251721	0.601548	0.0235386	0.74614	0.00248156	0.206014	0.00322227	0.53632	0.0234842	0.79076	0.75902	0.746669	0.798311	0.999498
X338140	215	283	0.416025	0.36171	0.313853	0.00204511	0.407112	0.0371478	0.77219	0.000169142	0.990262	0.000546899	0.0526712	0.0105153	0.586597	0.045003	0.558632	0.00417112	0.84678	0.000671753	0.691882	0.000383455	0.773775	0.01051	0.34036	0.00221749	0.796882	-0.00933022	0.0168833	0.0114545	0.132769	-0.051209	0.0168833	0.000151583	0.842196	0.00658819	0.657389	0.00417112	0.506883	0.00469986	0.743619	0.000215862	0.464162	0.0266296	0.79076	0.833526	0.907539	0.993536	0.995094
X591671	215	283	0.122008	0.102637	0.313959	0.00204422	0.121547	0.0693815	0.503467	0.000902964	0.493148	0.0307095	0.997093	9.95214e-08	0.957631	0.0043968	0.315549	0.00713416	0.977975	8.99809e-05	0.329301	0.00232122	0.391361	0.0327126	0.668929	0.000446438	0.673036	0.0159728	0.291944	0.00223893	0.327756	0.0347646	0.291944	0.000809772	0.183863	0.0457874	0.79878	0.00713416	0.835565	0.00173345	0.318833	0.00200349	0.0906304	0.0641684	0.79076	0.594993	0.771728	0.751681	0.999498
X367232	215	283	0.477932	0.51503	0.317687	0.00201299	0.299383	0.046503	0.0153494	0.0117885	0.0279376	0.098502	0.387351	0.00634655	0.300826	0.0856294	0.440088	0.00544684	0.468053	0.00306267	0.0412458	0.0101215	0.113475	-0.0548779	0.703045	0.000354817	0.686193	-0.0138955	0.0199775	0.0108666	0.110962	-0.0514103	0.0199775	0.00364073	0.162241	-0.0437354	0.887761	0.00544684	0.925196	0.000952205	0.983673	8.4519e-07	0.315433	-0.0345734	0.796844	0.784588	0.158651	0.191635	0.999498
X194909	215	283	0.729897	0.690575	0.320645	0.00198856	0.34359	0.0424404	0.806311	0.000121318	0.633666	0.0213557	0.457027	0.00439326	0.496833	0.0562342	0.129535	0.011375	0.181753	0.00686564	0.117074	0.0059797	0.0768926	0.0602168	0.929061	1.93545e-05	0.715984	-0.0122863	0.111289	0.00510462	0.330187	0.0307877	0.111289	0.00202571	0.0271823	0.0677374	0.0331572	0.011375	0.0491176	0.0157582	0.949178	8.19923e-06	0.538228	0.0207801	0.797396	0.784588	0.914523	0.808058	0.999498
X356052	215	283	0.807693	0.710757	0.32087	0.00198672	0.124803	0.0687815	0.17144	0.00376747	0.306181	0.0458537	0.194452	0.00944719	0.286559	0.088198	0.697581	0.00289573	0.76779	0.00106706	0.677889	0.000421187	0.734658	-0.0124124	0.764751	0.000218656	0.626364	0.0176672	0.92526	1.77602e-05	0.751256	-0.0108115	0.92526	0.000165604	0.763034	-0.00997212	0.709856	0.00289573	0.686359	0.00299311	0.602873	0.000546137	0.332367	0.0352774	0.797396	0.595347	0.48158	0.633588	0.999498
X362342	215	283	0.319473	0.364397	0.323184	0.00196782	0.496808	0.03045	0.873826	5.08916e-05	0.518223	0.0289518	0.843525	0.000264945	0.688821	0.0331419	0.507196	0.00469654	0.410482	0.0035912	0.688352	0.000392781	0.758292	0.0113795	0.636055	0.000546708	0.271776	-0.0402463	0.550256	0.00071994	0.4915	0.0235795	0.550256	5.39727e-07	0.517618	0.0215067	0.583167	0.00469654	0.494742	0.00482967	0.752996	0.00019984	0.561334	-0.0212596	0.797396	0.888421	0.932184	0.75701	0.999498
X176057	215	283	0.264633	0.30041	0.3236	0.00196444	0.329829	0.0436665	0.775968	0.000163426	0.88783	0.00632061	0.49306	0.00206111	0.97519	0.00257383	0.392874	0.00603212	0.433758	0.00336913	0.16158	0.00477336	0.326988	-0.0360191	0.416284	0.00161233	0.238707	-0.0429145	0.656528	0.000399051	0.837132	-0.00704271	0.656528	0.000166934	0.842334	0.00661202	0.372475	0.00603212	0.475529	0.00504022	0.322639	0.00197225	0.34824	-0.0342724	0.797396	0.784588	0.907539	0.953011	0.999498
X2064265	215	283	0.914884	0.985592	0.324504	0.00195713	0.281419	0.0482676	0.602298	0.000547869	0.66444	0.0194387	0.521907	0.00337726	0.517511	0.0535616	0.0811588	0.0135098	0.0482203	0.0121757	0.0340395	0.0109112	0.0246017	0.0774845	0.360462	0.00204012	0.482617	0.0240016	0.799637	0.000130008	0.993436	-0.000272128	0.799637	0.00333654	0.021872	0.0712083	0.0298824	0.0135098	0.0343557	0.0173364	0.867342	5.63072e-05	0.328663	-0.0333944	0.797396	0.774369	0.823203	0.833295	0.999498
X518743	215	283	0.292572	0.342467	0.325789	0.00194676	0.265468	0.0498998	0.457344	0.00111419	0.610241	0.0228415	0.211413	0.00507359	0.552564	0.0491534	0.499648	0.00477692	0.285699	0.00504909	0.0881868	0.00707415	0.0646117	-0.0695583	0.914379	2.82285e-05	0.448844	-0.0282675	0.700031	0.000299531	0.946783	-0.0023518	0.700031	0.00698544	0.0922345	-0.0572392	0.374624	0.00477692	0.426449	0.00561038	0.458252	0.0011097	0.199959	-0.0479925	0.797396	0.767029	0.740428	0.798311	0.999498
X4417325	215	283	0.116152	0.135283	0.327984	0.00192919	0.330298	0.0436242	0.688215	0.00032492	0.929257	0.00397834	0.914011	5.57074e-05	0.535302	0.0513061	0.984411	0.000314698	0.711101	0.00137659	0.711038	0.000335091	0.527318	0.0237456	0.97555	2.29384e-06	0.870346	-0.00608968	0.825089	9.85678e-05	0.825177	-0.00773274	0.825089	4.62475e-06	0.424214	0.0271312	0.244516	0.000314698	0.173787	0.0100062	0.53436	0.000778896	0.606546	-0.0192341	0.799208	0.784588	0.857243	0.965459	0.999498
X105756	215	283	1.02126	0.954546	0.329163	0.00191982	0.345225	0.0422968	0.673575	0.000358056	0.529513	0.0281749	0.0255952	0.0370792	0.0203788	0.191947	0.0354937	0.0171932	0.0461894	0.0123474	0.767197	0.000213997	0.812108	0.00809279	0.770121	0.000208503	0.886628	0.0048164	0.0146532	0.0119516	0.139907	-0.0466971	0.0146532	0.0025108	0.420895	0.0246949	0.213306	0.0171932	0.174793	0.00997905	0.454892	0.00112637	0.15221	0.0483554	0.799208	0.784588	0.857149	0.761646	0.575418
X3925380	215	283	0.594087	0.519282	0.334533	0.00187769	0.308657	0.0456196	0.208901	0.00318166	0.32166	0.0444102	0.236685	0.00838326	0.242802	0.0966652	0.880504	0.00135168	0.765911	0.00107695	0.587426	0.000718623	0.733026	0.0127507	0.836078	0.000104544	0.73913	0.0123396	0.972827	2.34159e-06	0.731641	-0.0119083	0.972827	0.000704128	0.59586	0.0178546	0.704254	0.00135168	0.824921	0.00182261	0.739679	0.000222799	0.504848	0.0247138	0.807023	0.784588	0.515459	0.637774	0.999498
X300978	215	283	0.16784	0.191273	0.335813	0.00186778	0.326412	0.0439761	0.0675491	0.00672119	0.0500981	0.0877905	0.402063	0.00424762	0.334981	0.079792	0.293758	0.00748737	0.171502	0.00709857	0.520351	0.00100852	0.768267	-0.010916	0.485633	0.00118657	0.622729	-0.018058	0.784555	0.000150828	0.387563	0.0297763	0.784555	2.9684e-05	0.32178	0.0331609	0.0937773	0.00748737	0.0510444	0.0155873	0.837406	8.49862e-05	0.400189	-0.0309549	0.807023	0.784588	0.292284	0.255543	0.999498
X614182	215	283	0.203007	0.17254	0.336395	0.00186329	0.110116	0.0715935	0.187287	0.0035031	0.131061	0.0676617	0.155868	0.0203068	0.0473438	0.164132	0.520142	0.00456074	0.398944	0.00370599	0.0813111	0.00739255	0.0353849	0.0794836	0.0801832	0.00744754	0.119815	0.0582571	0.97592	1.83881e-06	0.559313	0.0206294	0.97592	0.00311808	0.0760261	0.0608114	0.553121	0.00456074	0.406127	0.00586219	0.789815	0.000143378	0.136751	0.0561149	0.807023	0.57366	0.488233	0.441911	0.999498
X205904	215	283	2.55283	2.48332	0.337714	0.00185316	0.964146	0.00201433	0.849711	7.246e-05	0.237488	0.0529348	0.783799	0.000560145	0.796654	0.0213257	0.338029	0.00679165	0.384804	0.00385123	0.272376	0.00293766	0.284877	0.0357054	0.330484	0.0023099	0.215555	-0.0409854	0.188995	0.00347614	0.229746	0.0373029	0.188995	0.00525114	0.0535753	0.0581552	0.025074	0.00679165	0.00770415	0.0237938	0.785467	0.000149522	0.94741	-0.00219647	0.807023	0.986487	0.924231	0.566043	0.999498
X586019	215	283	0.446089	0.390072	0.339312	0.00184094	0.428901	0.0354489	0.0007233	0.0228004	0.0043534	0.127772	0.712654	0.000848519	0.668285	0.0354631	0.00051369	0.0351083	0.000222863	0.0334049	0.944581	1.17999e-05	0.595531	0.0198466	0.163481	0.00473048	0.275932	-0.0403611	0.0107933	0.0130305	0.0116827	0.0872699	0.0107933	0.000261243	0.396653	0.0284706	0.892202	0.0351083	0.898253	0.00119653	0.19729	0.00334922	0.351608	0.0344273	0.807023	0.839815	0.0313602	0.0867931	0.999498
X527751	215	283	0.261673	0.294759	0.341451	0.00182472	0.523179	0.0286097	0.303842	0.00213144	0.263847	0.0500694	0.502264	0.00311384	0.421628	0.0665065	0.0430308	0.0163443	0.0289369	0.0142117	0.600071	0.000671054	0.657499	-0.0161939	0.517469	0.00102251	0.404904	-0.0301429	0.269248	0.00246028	0.43011	0.0268162	0.269248	0.00121976	0.721777	-0.0117408	0.693338	0.0163443	0.94438	0.000767783	0.648042	0.00042045	0.720366	-0.0129965	0.807023	0.888421	0.620984	0.593405	0.999498
X585227	215	283	0.56492	0.62005	0.342201	0.00181907	0.291712	0.0472476	0.848529	7.36185e-05	0.929424	0.00396887	0.841209	0.000260477	0.900327	0.0103656	0.026138	0.0185331	0.0299245	0.0140781	0.653669	0.000491467	0.809767	0.00860262	0.637493	0.000542065	0.715592	-0.0129001	0.0221074	0.0105141	0.0421418	0.0672957	0.0221074	0.000902037	0.847954	-0.00616691	0.53209	0.0185331	0.604146	0.00373388	0.393512	0.00146827	0.725164	-0.0124391	0.807023	0.784588	0.924231	0.965459	0.999498
X171559	215	283	0.148367	0.130825	0.343018	0.00181292	0.24672	0.051907	0.858789	6.38806e-05	0.878401	0.00685595	0.730794	0.000664355	0.855025	0.0151213	0.600783	0.00376542	0.541773	0.00247333	0.589106	0.000712182	0.562369	0.0215659	0.759485	0.000228867	0.607257	-0.0189683	0.00491426	0.0158383	0.0281996	0.0758749	0.00491426	0.000871162	0.184373	0.0445579	0.0167167	0.00376542	0.0433313	0.0163135	0.0592808	0.00715368	0.122324	0.0570408	0.807023	0.74507	0.924231	0.949752	0.999498
X198646	215	283	0.215104	0.248529	0.348611	0.0017714	0.460565	0.0330668	0.64456	0.000429429	0.745155	0.0145652	0.501071	0.006174	0.475771	0.0590183	0.111091	0.0120815	0.320308	0.00458933	0.996772	3.99766e-08	0.813	0.00889654	0.551702	0.000864768	0.82672	0.00816209	0.0810781	0.00612276	0.0641309	0.0645926	0.0810781	0.000419201	0.717703	0.012249	0.937503	0.0120815	0.960044	0.000606319	0.422136	0.00129958	0.429816	-0.0294189	0.812239	0.860194	0.839418	0.881694	0.999498
X4174963	215	283	0.290161	0.315676	0.352536	0.0017428	0.39198	0.0383597	0.760257	0.000187898	0.69572	0.0175258	0.758184	0.000584416	0.85408	0.015221	0.391484	0.00605022	0.467289	0.00306925	0.729214	0.000292594	0.728173	0.0122918	0.32756	0.00233797	0.211077	-0.0438093	0.312885	0.0020533	0.144548	0.048101	0.312885	9.77846e-05	0.550007	0.0191276	0.0103869	0.00605022	0.0163737	0.0205626	0.899797	3.1998e-05	0.613215	-0.0177988	0.812239	0.817635	0.897813	0.858743	0.999498
X525698	215	283	1.47678	1.5541	0.354043	0.00173192	0.281397	0.0482699	0.0148393	0.0119072	0.0158699	0.10808	0.171256	0.0129881	0.118808	0.12909	0.262215	0.00804243	0.20997	0.00628639	0.953791	8.19962e-06	0.927566	-0.00308495	0.620346	0.000599042	0.662539	0.0146347	0.722697	0.000254102	0.983534	-0.000656976	0.722697	0.000820918	0.966179	0.00130088	0.984303	0.00804243	0.982986	0.000334231	0.175411	0.00369866	0.296346	-0.0350374	0.812239	0.774369	0.158651	0.16055	0.999498
X174978	215	283	0.390277	0.337964	0.35526	0.00172319	0.358219	0.0411708	0.483891	0.000988576	0.569735	0.0254725	0.289688	0.00552719	0.414596	0.0675188	0.937701	0.000833321	0.919769	0.000337852	0.876053	5.94078e-05	0.826923	-0.00827004	0.700534	0.000361148	0.689542	-0.0149638	0.936783	1.26957e-05	0.995462	-0.000212	0.936783	0.000688739	0.689692	0.0136379	0.588836	0.000833321	0.614283	0.00363947	0.724699	0.000250291	0.498106	0.0254782	0.812239	0.796759	0.760937	0.782956	0.999498
X565936	215	283	0.265843	0.231946	0.355389	0.00172227	0.926283	0.00414604	0.858015	6.45909e-05	0.141924	0.0658124	0.187609	0.00600921	0.382604	0.0722589	0.0117848	0.0219777	0.0861305	0.00985773	0.640048	0.000533874	0.918358	0.00382848	0.461961	0.00132059	0.600602	-0.0193203	0.046377	0.00797578	0.388911	-0.0297665	0.046377	1.72066e-06	0.423094	0.0268262	0.395575	0.0219777	0.118042	0.0118031	0.999024	3.02278e-09	0.991785	0.000392286	0.812239	0.98641	0.924231	0.451027	0.999498
X949789	215	283	0.278569	0.244784	0.355894	0.00171866	0.659686	0.0197324	0.22894	0.00291689	0.117313	0.0701809	0.321376	0.0106551	0.168734	0.113902	0.944192	0.000769655	0.767393	0.00106915	0.0727964	0.00782953	0.136267	-0.0553689	0.270926	0.00295546	0.0925907	-0.0619579	0.480004	0.00100626	0.753447	-0.0108419	0.480004	0.00209856	0.564711	-0.0192581	0.499679	0.000769655	0.410872	0.00580247	0.570849	0.000648151	0.974655	0.00118227	0.812239	0.960262	0.540726	0.419854	0.999498
X809760	215	283	0.281433	0.242311	0.356396	0.00171508	0.627697	0.0217321	0.392612	0.00147386	0.89762	0.00576578	0.689163	0.00145311	0.274657	0.0904076	0.750169	0.00244762	0.783942	0.000983031	0.564861	0.000808849	0.326985	-0.0363459	0.874984	6.04447e-05	0.56582	-0.021112	0.710912	0.000277192	0.728915	0.0120646	0.710912	0.00343567	0.733734	0.0114904	0.762907	0.00244762	0.789485	0.00211836	0.910317	2.56053e-05	0.478185	0.0263486	0.812239	0.945439	0.685938	0.956135	0.999498
X197072	215	283	0.33533	0.309448	0.356557	0.00171393	0.351162	0.041779	0.573783	0.000638328	0.594715	0.0238402	0.302637	0.00774658	0.301695	0.0854756	0.0258774	0.0185768	0.0245793	0.0148616	0.375257	0.00191801	0.223786	0.0430844	0.433176	0.00149898	0.504068	0.0234608	0.037044	0.00873735	0.128544	0.0500375	0.037044	0.00288319	0.072095	0.0574544	0.251697	0.0185768	0.224233	0.00879723	0.125162	0.00473447	0.254069	0.0400909	0.812239	0.791931	0.804816	0.793149	0.999498
X529652	215	283	0.612164	0.524879	0.358269	0.00170178	0.398746	0.0378144	0.211099	0.00315118	0.115606	0.0705097	1.57628e-05	0.0211883	0.381103	0.0724872	0.275993	0.00779299	0.145644	0.00775397	0.844853	9.35106e-05	0.635044	-0.0178781	0.331835	0.00229705	0.156628	-0.0528563	0.905653	2.835e-05	0.0917484	0.0589551	0.905653	0.00629453	0.201141	0.0433486	0.48499	0.00779299	0.71375	0.00275663	0.973934	2.1546e-06	0.474785	0.0266873	0.812239	0.826071	0.516129	0.419854	0.00318933
X581079	215	283	0.846409	0.905863	0.359636	0.00169213	0.34229	0.0425548	0.00866937	0.0138083	0.0128012	0.111546	0.519119	0.0036034	0.436507	0.0643964	0.000328663	0.0369408	0.000415236	0.0309715	0.58994	0.000709	0.582439	-0.0189643	0.103913	0.00643689	0.118518	-0.0533493	0.604148	0.000542306	0.703883	0.0121902	0.604148	0.00276098	0.61333	-0.0157202	0.445659	0.0369408	0.487525	0.004908	0.574423	0.000636199	0.634978	-0.0162535	0.812239	0.784588	0.11694	0.142701	0.999498
X3294726	215	283	1.7275	1.79646	0.359955	0.00168989	0.21731	0.055284	0.115487	0.00498748	0.237794	0.0529003	0.423274	0.00704737	0.51594	0.0537626	0.329744	0.0069155	0.223184	0.0060413	0.0291368	0.0115554	0.0436481	-0.0676891	0.592662	0.000698671	0.328393	-0.032512	0.0585788	0.00719331	0.0131034	-0.0774246	0.0585788	0.0116204	0.0120054	-0.07604	0.51946	0.0069155	0.349646	0.00662236	0.964944	3.89836e-06	0.165533	-0.0462044	0.812239	0.714049	0.381713	0.566043	0.999498
X198866	215	283	1.1561	1.07439	0.362619	0.00167126	0.428411	0.0354865	0.172163	0.00375481	0.210416	0.0561224	0.991083	9.38924e-07	0.924833	0.0078083	0.136544	0.0111313	0.204777	0.00638692	0.00392515	0.0201079	0.0022074	0.106797	0.566458	0.000802228	0.490476	0.0238594	0.752744	0.000200262	0.672764	0.0137424	0.752744	0.0109387	0.00877833	0.0826844	0.0250753	0.0111313	0.0286233	0.0181365	0.348519	0.00177207	0.322113	0.034382	0.812491	0.839815	0.48158	0.544111	0.999498
X2686191	215	283	0.101355	0.119311	0.362743	0.0016704	0.488211	0.0310611	0.0144234	0.0120072	0.0235193	0.101492	0.951463	1.88949e-05	0.747397	0.0266549	0.821035	0.00185509	0.774678	0.00103102	0.320891	0.00240324	0.560153	0.0223372	0.33332	0.002283	0.428852	0.030061	0.915759	2.25809e-05	0.292059	0.0374078	0.915759	7.31631e-05	0.734277	0.0117041	0.592018	0.00185509	0.626601	0.00352603	0.214856	0.00309992	0.545728	-0.0229096	0.812491	0.881976	0.158651	0.185406	0.999498
X4008675	215	283	0.316618	0.351481	0.364095	0.00166102	0.306081	0.0458632	0.892079	3.71485e-05	0.850597	0.00844049	0.412975	0.00328262	0.688898	0.0331333	0.966748	0.000532634	0.957964	0.0001735	0.698493	0.000366342	0.645522	-0.0165666	0.345848	0.00216769	0.232348	-0.0426163	0.7718	0.000169738	0.866814	-0.00561212	0.7718	0.000244316	0.516158	-0.0210492	0.865975	0.000532634	0.703555	0.00284418	0.674446	0.000356032	0.16628	-0.0493818	0.812521	0.784588	0.94009	0.933657	0.999498
X197505	215	283	0.39385	0.354768	0.370589	0.00161663	0.364851	0.040606	0.0532563	0.00751121	0.0294784	0.097555	0.209482	0.00641949	0.421628	0.0665065	0.583329	0.00393102	0.565483	0.00230068	0.938809	1.4391e-05	0.923535	-0.00353392	0.657278	0.000480586	0.760393	-0.0110987	0.290578	0.00225163	0.926361	0.00315491	0.290578	0.000790275	0.903932	-0.00399607	0.360992	0.00393102	0.236614	0.00853918	0.24038	0.0027779	0.339392	0.0347173	0.821444	0.805325	0.258613	0.198816	0.999498
X513706	215	283	0.451675	0.401992	0.371539	0.00161023	0.227037	0.054133	0.099338	0.00546661	0.165916	0.0620833	0.356049	0.00963703	0.290653	0.0874524	0.158959	0.0104242	0.194936	0.00658462	0.0560799	0.00887292	0.0318974	-0.0799305	0.135143	0.00543672	0.0529351	-0.0714697	0.8383	8.40404e-05	0.805799	0.00852269	0.8383	0.00361274	0.411968	-0.027558	0.5918	0.0104242	0.636688	0.00343414	0.772515	0.000168645	0.292012	0.0389633	0.821444	0.714049	0.350571	0.484492	0.999498
X357449	215	283	0.737133	0.785347	0.375992	0.00158052	0.363448	0.040725	0.0291696	0.00955561	0.0393235	0.092346	0.581192	0.00282557	0.561095	0.0481018	0.0910038	0.0129912	0.107725	0.00896234	0.83198	0.000109916	0.955049	-0.00195909	0.947492	1.05912e-05	0.970711	-0.0012693	0.998428	7.83617e-09	0.790244	-0.00853697	0.998428	0.00305587	0.341922	-0.029569	0.806844	0.0129912	0.79467	0.0020751	0.828284	9.49434e-05	0.362133	-0.0312031	0.821444	0.805157	0.201204	0.227327	0.999498
X546876	215	283	0.70457	0.750708	0.376525	0.00157699	0.408235	0.0370589	0.235177	0.0028401	0.230697	0.0537089	0.986449	1.59783e-06	0.825565	0.0182399	0.00113534	0.0318332	0.00123161	0.0267054	0.258328	0.00311527	0.339952	-0.0327721	0.282278	0.00281919	0.437011	-0.0264623	0.423833	0.00129011	0.439605	0.0246779	0.423833	0.00260875	0.753894	-0.00971989	0.632801	0.0318332	0.653466	0.00328316	0.885947	4.15195e-05	0.610532	-0.017366	0.821444	0.833526	0.542786	0.566043	0.999498
X327050	215	283	0.49555	0.43671	0.377115	0.0015731	0.312061	0.0452998	0.315855	0.00202828	0.424758	0.035768	0.198316	0.00933209	0.238007	0.0976561	0.671751	0.00312102	0.686499	0.00151865	0.634726	0.000551022	0.936369	-0.0030056	0.928041	1.99166e-05	0.88591	-0.00534201	0.928646	1.61835e-05	0.957051	-0.00188704	0.928646	0.000559602	0.985325	0.000632257	0.751299	0.00312102	0.956837	0.000640456	0.685142	0.000331721	0.516701	0.0241282	0.821444	0.784588	0.636351	0.711679	0.999498
X342427	215	283	0.697996	0.762134	0.380329	0.00155205	0.287404	0.0476716	0.508205	0.000883084	0.572882	0.025265	0.681913	0.00159951	0.644374	0.0382016	0.00717571	0.0240961	0.0125445	0.0175352	0.0901542	0.00698796	0.206778	0.0445904	0.139746	0.00531123	0.426105	0.0278695	0.768502	0.000174824	0.794235	-0.00859044	0.768502	0.0122269	0.0313221	0.0687131	0.04902	0.0240961	0.0676261	0.0143312	0.888318	3.97999e-05	0.330604	-0.0341849	0.821444	0.782305	0.775076	0.782956	0.999498
X365634	215	283	0.451403	0.494203	0.380546	0.00155064	0.320102	0.0445533	0.487203	0.000973689	0.594028	0.0238847	0.640849	0.00149132	0.638867	0.0388382	0.1244	0.0115616	0.0720275	0.0105728	0.940545	1.35843e-05	0.874054	-0.00567875	0.197124	0.00405416	0.171595	-0.048447	0.336088	0.00186565	0.259644	0.0374548	0.336088	0.000161645	0.987133	-0.000529432	0.0634319	0.0115616	0.129191	0.0113873	0.531361	0.000790378	0.307929	-0.0361707	0.821444	0.784588	0.764165	0.793149	0.999498
X589277	215	283	2.42527	2.36451	0.381258	0.00154601	0.804118	0.0111141	0.843644	7.85067e-05	0.349683	0.0419075	0.67118	0.00179511	0.804624	0.0204722	0.272789	0.00784999	0.318248	0.00461527	0.390259	0.0018009	0.53515	0.0207124	0.407881	0.0016713	0.119087	-0.0515829	0.100535	0.00542827	0.0314378	0.0668224	0.100535	0.00223004	0.283377	0.0323265	0.0649663	0.00784999	0.0277973	0.0182644	0.881334	4.49716e-05	0.85905	0.00589728	0.821444	0.975312	0.924231	0.665385	0.999498
X192684	215	283	0.341876	0.382585	0.381781	0.00154262	0.679297	0.0185259	0.132064	0.00456688	0.375019	0.0397524	0.773828	0.000561341	0.576172	0.0462619	0.181211	0.00980927	0.242334	0.00571065	0.956059	7.41401e-06	0.872194	0.00588847	0.381418	0.00186913	0.187616	-0.0477068	0.915807	2.25548e-05	0.430546	0.0268701	0.915807	0.000377037	0.555237	0.0195219	0.424753	0.00980927	0.517619	0.004587	0.530366	0.000794214	0.5912	-0.0195518	0.821444	0.960412	0.414861	0.691904	0.999498
X358104	215	283	0.726451	0.666881	0.384024	0.00152816	0.357183	0.0412597	0.430473	0.00125359	0.452017	0.0337005	0.56627	0.00313157	0.648491	0.0377272	0.169663	0.010119	0.137969	0.007971	0.306201	0.00255349	0.28184	0.0382417	0.98192	1.25411e-06	0.900401	0.0044201	0.656392	0.000399389	0.768456	0.00977076	0.656392	0.000140889	0.513389	0.0210486	0.446833	0.010119	0.239387	0.00848307	0.149028	0.00419334	0.604296	0.0183562	0.821444	0.796759	0.724263	0.727131	0.999498
X191161	215	283	0.121154	0.137761	0.385137	0.00152102	0.488164	0.0310644	0.699714	0.000300196	0.931415	0.00385665	0.764574	0.000374472	0.893393	0.0110909	0.374289	0.00627873	0.417745	0.0035206	0.0989492	0.00662605	0.144691	-0.05467	0.688648	0.000391993	0.479236	-0.0262964	0.0627898	0.00696276	0.245958	-0.0404651	0.0627898	0.00632922	0.280461	-0.0365266	0.381356	0.00627873	0.737092	0.00255799	0.093867	0.00564851	0.294536	-0.0390351	0.821444	0.881976	0.865676	0.965459	0.999498
X3865949	215	283	0.20164	0.174842	0.38558	0.00151819	0.280714	0.0483385	0.700242	0.000299087	0.913165	0.0048865	0.628632	0.00251876	0.762032	0.025061	0.214719	0.00900455	0.515534	0.0026734	0.419117	0.00159284	0.827686	0.00827395	0.532825	0.000949489	0.488822	-0.0260441	0.29698	0.00219276	0.137598	0.0525772	0.29698	0.00606531	0.0756582	0.061013	0.199994	0.00900455	0.373078	0.00629515	0.946549	9.07067e-06	0.217628	0.0466143	0.821444	0.774369	0.865676	0.961671	0.999498
X368261	215	283	1.49678	1.42338	0.386311	0.00151353	0.511765	0.0294002	0.00259912	0.0181371	0.00194533	0.138845	0.203283	0.010816	0.163305	0.115372	0.170263	0.0101024	0.1746	0.00702674	0.23154	0.00348932	0.17186	0.0463871	0.286295	0.00277261	0.167874	0.0464135	0.751306	0.000202677	0.408722	0.0260593	0.751306	0.00025172	0.634628	0.0145442	0.781509	0.0101024	0.672137	0.00311762	0.338558	0.0018467	0.309455	0.0342246	0.821444	0.888421	0.0584321	0.0621481	0.999498
X183603	215	283	0.289236	0.251232	0.387039	0.0015089	0.17149	0.0612761	0.187172	0.00350492	0.565175	0.0257741	0.514502	0.00407057	0.324679	0.08151	0.380824	0.00619085	0.77296	0.00103998	0.0698264	0.00799495	0.0722859	-0.0676533	0.0133392	0.0148425	0.0102197	-0.0958222	0.0175044	0.011328	0.0540798	0.0675821	0.0175044	0.000378105	0.27453	-0.0372076	0.155946	0.00619085	0.348008	0.00664592	0.0183253	0.0111678	0.0452032	0.0750245	0.821444	0.634029	0.488233	0.782956	0.999498
X514086	215	283	0.874842	0.930155	0.389411	0.0014939	0.329573	0.0436897	0.195738	0.00337249	0.220617	0.0548886	0.449345	0.00562433	0.312524	0.0835832	0.0897339	0.013055	0.0835551	0.00997916	0.472782	0.00125798	0.515081	-0.0225232	0.394108	0.00177188	0.379851	-0.0301157	0.433425	0.00123763	0.843024	0.00636264	0.433425	0.00357122	0.420626	-0.0250865	0.629123	0.013055	0.679052	0.00305692	0.759525	0.000189084	0.305936	-0.0350795	0.821575	0.784588	0.503444	0.553366	0.999498
X528606	215	283	0.98098	1.04022	0.389808	0.0014914	0.381894	0.0391833	0.0717435	0.00652287	0.113982	0.070826	0.395938	0.00600618	0.392928	0.0707041	0.126707	0.0114769	0.102188	0.00917358	0.1941	0.00410929	0.221832	-0.0421223	0.345333	0.00217232	0.288464	-0.0362817	0.340143	0.00183463	0.70819	0.0119775	0.340143	0.00833667	0.156299	-0.0440025	0.41173	0.0114769	0.461177	0.00520187	0.76143	0.000186008	0.401807	-0.0286322	0.821575	0.813671	0.296247	0.419314	0.999498
X3745352	215	283	0.915454	0.976813	0.395017	0.00145896	0.406411	0.0372033	0.827463	9.58678e-05	0.859378	0.00793897	0.839835	0.000371981	0.694501	0.0325046	0.550852	0.00424828	0.51339	0.00269019	0.970503	3.33904e-06	0.992192	0.000348878	0.0410409	0.0101419	0.0303074	-0.0738209	0.471862	0.00104408	0.719425	0.0115217	0.471862	3.77161e-05	0.805394	0.00767171	0.968302	0.00424828	0.963587	0.000567812	0.756485	0.000194051	0.775073	-0.00978722	0.827013	0.833526	0.924231	0.941593	0.999498
X178447	215	283	0.127009	0.145885	0.395575	0.00145552	0.341459	0.0426281	0.17191	0.00375922	0.435163	0.03497	0.389036	0.00443344	0.0978764	0.136988	0.658584	0.00323754	0.991913	3.28073e-05	0.256255	0.00314249	0.581662	0.0209426	0.912467	2.9509e-05	0.494784	-0.0257199	0.474466	0.00103187	0.276421	0.0383869	0.474466	0.000215583	0.590073	0.0184636	0.254702	0.00323754	0.0801994	0.0135635	0.148347	0.0042074	0.391268	-0.0322875	0.827013	0.784588	0.48158	0.720988	0.999498
X967275	215	283	0.196576	0.168604	0.397603	0.00144308	0.44971	0.0338726	0.851017	7.11912e-05	0.923886	0.00428127	0.73875	0.000865329	0.756107	0.0257051	0.116329	0.0118702	0.754934	0.00113521	0.998332	1.06722e-08	0.826446	-0.0082625	0.845225	9.30571e-05	0.873842	-0.00593547	0.753723	0.000198627	0.467048	0.0256288	0.753723	0.000991201	0.721084	0.0122144	0.640279	0.0118702	0.500143	0.00477162	0.332422	0.00189415	0.244096	0.0438181	0.827013	0.853492	0.924231	0.965459	0.999498
X4424408	215	283	1.06536	1.01923	0.397838	0.00144164	0.45836	0.0332297	0.77532	0.000164399	0.932057	0.00382044	0.348498	0.0074139	0.310286	0.0839707	0.395351	0.006	0.526462	0.00258887	0.0457157	0.00970119	0.0798134	0.0591299	0.923669	2.24175e-05	0.902287	0.00411913	0.957723	5.67145e-06	0.796293	-0.00810865	0.957723	0.00648499	0.0326086	0.0650635	0.0444769	0.006	0.056568	0.0151299	0.959704	5.152e-06	0.509374	0.0221124	0.827013	0.858717	0.907539	0.965459	0.999498
X4329090	215	283	0.736121	0.658433	0.399753	0.00142999	0.344176	0.0423889	0.186424	0.00351681	0.182346	0.0597585	0.254976	0.00710047	0.511995	0.0542689	0.691657	0.00294705	0.766198	0.00107544	0.706198	0.000346958	0.974932	0.00117766	0.778848	0.000192558	0.61525	0.018447	0.871159	5.30854e-05	0.634796	-0.0163572	0.871159	0.00030938	0.827115	0.00729932	0.72444	0.00294705	0.900759	0.00117431	0.668398	0.000370227	0.569238	0.0209257	0.828157	0.784588	0.488233	0.50437	0.999498
X580087	215	283	0.301557	0.260733	0.401233	0.00142104	0.517316	0.0290146	0.00309148	0.0175092	0.0324001	0.0958706	0.467077	0.00421392	0.401825	0.0693837	0.0153518	0.0208406	0.0169214	0.0163464	0.226186	0.00357037	0.0788317	0.0668495	0.408448	0.00166726	0.649866	0.0171283	0.0558896	0.00734993	0.00640154	0.0964369	0.0558896	0.00316368	0.199866	0.0439865	0.188557	0.0208406	0.432966	0.00553171	0.679858	0.000343606	0.31312	0.0381024	0.828397	0.888421	0.0647079	0.208632	0.999498
X313764	215	283	0.143589	0.124486	0.402697	0.00141224	0.302544	0.0461999	0.849701	7.24705e-05	0.72781	0.0155961	0.940434	3.598e-05	0.938315	0.00640465	0.461112	0.0052026	0.291657	0.00496612	0.794267	0.000166049	0.877495	0.00584612	0.158482	0.00484451	0.120989	-0.058145	0.459358	0.00110425	0.230749	0.0423532	0.459358	0.000336479	0.749085	0.0109724	0.990454	0.0052026	0.946047	0.000751162	0.762721	0.000183937	0.273764	0.0412981	0.8286	0.784588	0.924231	0.871362	0.999498
X361811	215	283	1.13527	1.20783	0.405509	0.00139545	0.346408	0.0421932	0.0100154	0.0132956	0.01293	0.111386	0.347338	0.00590486	0.362269	0.075399	0.795702	0.0020665	0.714975	0.00135467	0.156602	0.00488845	0.244756	-0.0400875	0.321545	0.00239675	0.564903	-0.0196695	0.546248	0.000734505	0.271991	-0.0351747	0.546248	0.00747851	0.148725	-0.0448558	0.0671976	0.0020665	0.0413259	0.0165229	0.218133	0.00305609	0.402637	-0.0286135	0.831568	0.784588	0.129348	0.142701	0.999498
X362968	215	283	1.68621	1.74374	0.410506	0.00136604	0.32493	0.044111	0.0401299	0.00846524	0.0622715	0.0835439	0.264118	0.013168	0.230265	0.099286	0.471721	0.00508272	0.562218	0.00232403	0.0680892	0.00809523	0.0570835	-0.0637686	0.713368	0.00032946	0.358795	-0.0304936	0.066074	0.00679407	0.0249293	-0.0699084	0.066074	0.00999439	0.0177808	-0.0716821	0.673599	0.00508272	0.256586	0.00814776	0.87721	4.81772e-05	0.334203	-0.0321445	0.834747	0.784588	0.234219	0.293014	0.999498
X184567	215	283	0.182609	0.161619	0.411208	0.00136195	0.517715	0.028987	0.806337	0.000121285	0.765953	0.013339	0.885829	0.00012917	0.947525	0.00544688	0.863758	0.00149534	0.936678	0.00026427	0.816924	0.000130867	0.657488	-0.0165896	0.904075	3.54668e-05	0.91202	-0.00410972	0.676122	0.000352156	0.908034	0.00404524	0.676122	0.0005162	0.905616	0.00402674	0.351531	0.00149534	0.650875	0.00330633	0.448186	0.00116024	0.369543	0.0334687	0.834747	0.888421	0.914523	0.893104	0.999498
X368203	215	283	0.449171	0.483268	0.41231	0.00135555	0.56978	0.0254695	0.351252	0.00175211	0.300737	0.046373	0.316624	0.00695801	0.353474	0.0767912	0.204112	0.00924591	0.191509	0.00665582	0.914152	2.83795e-05	0.806665	-0.00864511	0.677205	0.000423082	0.664039	-0.0151991	0.0107511	0.0130443	0.0771261	0.0580623	0.0107511	0.00351169	0.0965456	-0.0529455	0.514948	0.00924591	0.476242	0.00503228	0.166616	0.00385356	0.945938	0.00238847	0.834747	0.909751	0.644138	0.629473	0.999498
X851865	215	283	2.01278	2.07692	0.412561	0.0013541	0.131565	0.0675733	0.10808	0.00519749	0.330123	0.04364	0.329817	0.0108339	0.419355	0.0668325	0.575411	0.00400722	0.429719	0.00340681	0.0629671	0.00840756	0.0514137	-0.0651767	0.723629	0.000305307	0.28623	-0.0353747	0.127951	0.00466555	0.0139345	-0.0765357	0.127951	0.0162736	0.0216866	-0.0693144	0.5435	0.00400722	0.360436	0.00646942	0.849732	7.24397e-05	0.105015	-0.0538672	0.834747	0.605	0.367757	0.642496	0.999498
X3210506	215	283	1.40408	1.45769	0.418226	0.00132162	0.333803	0.0433091	0.0156719	0.0117155	0.0234095	0.101573	0.404917	0.00692998	0.459448	0.0612227	0.750573	0.00244421	0.709178	0.00138752	0.109546	0.00623386	0.0906219	-0.0569971	0.834971	0.000105981	0.491175	-0.0229941	0.0926856	0.0056893	0.0408427	-0.0640401	0.0926856	0.00709704	0.0334219	-0.064619	0.694334	0.00244421	0.312235	0.00718647	0.881359	4.49527e-05	0.334162	-0.0322905	0.839798	0.784588	0.158651	0.185406	0.999498
X1025949	215	283	0.556019	0.509079	0.418882	0.0013179	0.70378	0.0170382	0.77809	0.000160262	0.881109	0.00670211	0.185384	0.011656	0.0971808	0.137273	0.00160962	0.0303826	0.010067	0.0184082	0.546538	0.00088741	0.628681	0.0171533	0.243549	0.00331545	0.422942	0.0281672	0.0777783	0.00625828	0.130672	-0.0497831	0.0777783	0.00236683	0.596556	-0.016917	0.920512	0.0303826	0.932956	0.000878958	0.838029	8.43266e-05	0.483731	0.0246323	0.839798	0.960412	0.90827	0.949752	0.999498
X530700	215	283	0.208011	0.236724	0.419207	0.00131606	0.53449	0.0278351	0.675286	0.000354085	0.593667	0.023908	0.752584	0.000733953	0.938871	0.00634681	0.24899	0.00829324	0.312757	0.00468526	0.722058	0.000308937	0.426952	-0.0298754	0.585465	0.000726189	0.467757	-0.0270701	0.250896	0.00265703	0.432323	-0.0275151	0.250896	0.000249429	0.908217	-0.00392972	0.904247	0.00829324	0.931219	0.000895497	0.325926	0.00194567	0.354398	-0.0346464	0.839798	0.888421	0.857243	0.793149	0.999498
X364926	215	283	0.999865	1.07113	0.424817	0.00128464	0.271682	0.0492562	0.054024	0.00746334	0.117587	0.0701286	0.711317	0.00113737	0.808054	0.0201057	0.171121	0.0100788	0.0897622	0.00969248	0.00573963	0.0184606	0.0367665	0.0724034	0.340548	0.00221578	0.598761	0.018093	0.37934	0.0015585	0.244881	0.0375106	0.37934	0.00802441	0.203468	0.0397982	0.281964	0.0100788	0.205972	0.00920277	0.626902	0.000476748	0.745559	-0.0111827	0.848237	0.767029	0.260258	0.419854	0.999498
X195508	215	283	0.556568	0.515387	0.427866	0.00126783	0.58966	0.0241679	0.859346	6.33725e-05	0.97525	0.00139022	0.549479	0.00299368	0.532181	0.0516988	0.742907	0.00250884	0.866122	0.000580558	0.494252	0.00114039	0.656041	-0.0158168	0.250808	0.00321533	0.474158	-0.0251874	0.521264	0.000829912	0.535628	-0.020501	0.521264	0.000892166	0.948924	-0.00206554	0.416131	0.00250884	0.439157	0.00545786	0.626188	0.000478727	0.851201	0.00663621	0.849157	0.915689	0.924231	0.988275	0.999498
X365484	215	283	0.839977	0.889256	0.428076	0.00126668	0.411133	0.0368303	0.549886	0.000721278	0.473499	0.0321205	0.150635	0.0133545	0.253691	0.0944654	0.546752	0.00428926	0.535555	0.00251986	0.809216	0.000142339	0.993333	0.000300664	0.522767	0.000996891	0.59824	-0.0180249	0.0185402	0.0111271	0.0773973	0.0566937	0.0185402	0.00322573	0.155288	-0.0442613	0.634573	0.00428926	0.612528	0.00365574	0.257131	0.00258825	0.746241	-0.0110994	0.849157	0.833526	0.791049	0.735074	0.999498
X362568	215	283	0.110624	0.125364	0.429527	0.00125875	0.812552	0.0106263	0.0470208	0.00792933	0.203302	0.0570087	0.372997	0.0107993	0.350289	0.0773008	0.297246	0.00742929	0.13807	0.00796806	0.0160113	0.0140677	0.0267019	-0.0836597	0.0113535	0.0155292	0.0319531	-0.080277	0.516246	0.000850064	0.193846	0.0456133	0.516246	0.00204256	0.981927	-0.000782893	0.744136	0.00742929	0.462656	0.00518503	0.599331	0.00055687	0.866816	-0.00629798	0.84926	0.975312	0.243472	0.534217	0.999498
X194123	215	283	0.557558	0.603077	0.432562	0.00124229	0.521591	0.0287192	0.268875	0.00246412	0.307811	0.0456995	0.0573777	0.0284849	0.0348495	0.174633	0.0265958	0.0184574	0.0212401	0.0154426	0.937206	1.51562e-05	0.96828	0.00142665	0.818202	0.000129015	0.855382	0.00643424	0.803512	0.000124924	0.339285	-0.0315919	0.803512	0.00168163	0.69263	-0.0126811	0.716888	0.0184574	0.813745	0.00191597	0.933872	1.38945e-05	0.542409	-0.0215061	0.849769	0.888421	0.587856	0.633588	0.995094
X361722	215	283	0.154811	0.139514	0.432785	0.00124108	0.534089	0.0278625	0.0895948	0.00579873	0.151254	0.0643091	0.468259	0.0032222	0.493437	0.0566788	0.847156	0.00163599	0.580625	0.00219415	0.287099	0.00276339	0.570412	-0.0210471	0.900825	3.79231e-05	0.815149	-0.00860455	0.918261	2.12546e-05	0.920847	0.00344591	0.918261	0.00356573	0.625685	-0.0163647	0.906706	0.00163599	0.966969	0.000530145	0.399722	0.00143018	0.677497	0.0153625	0.849769	0.888421	0.330986	0.466046	0.999498
X513445	215	283	0.157465	0.176644	0.437643	0.00121511	0.823566	0.00999112	0.0240849	0.0102169	0.0514488	0.0872793	0.610754	0.00233839	0.505054	0.0551648	0.120766	0.0116981	0.0941355	0.00950212	0.0473996	0.00955393	0.0199661	-0.0863154	0.00326853	0.0209045	0.000118994	-0.141484	0.0405861	0.00842687	0.175465	0.0468717	0.0405861	0.000298088	0.813423	-0.00793105	0.282548	0.0116981	0.287205	0.00759813	0.432973	0.00124007	0.707026	-0.0138922	0.849769	0.975312	0.190632	0.258094	0.999498
X180572	215	283	0.118113	0.135591	0.439309	0.00120631	0.606761	0.0230644	0.0178129	0.0112669	0.0360204	0.0939552	0.39293	0.00802682	0.358431	0.076004	0.713204	0.00276131	0.624808	0.00189844	0.0436334	0.00989138	0.275249	-0.0412013	0.425478	0.0015498	0.804874	-0.00926021	0.534092	0.000779919	0.253897	0.0401575	0.534092	0.0230712	0.0450431	-0.0684479	0.000396023	0.00276131	0.0372872	0.0169763	0.903549	2.96349e-05	0.603562	-0.0195224	0.849769	0.93006	0.163511	0.220853	0.999498
X529740	215	283	1.19954	1.1421	0.439822	0.0012036	0.47642	0.0319087	0.00758291	0.0142853	0.00775826	0.119306	0.241167	0.00842654	0.241355	0.0969628	0.231001	0.00865458	0.218635	0.00612401	0.335013	0.00226707	0.306171	0.0349917	0.308215	0.00253234	0.317053	0.0339151	0.601266	0.00055099	0.378326	0.027982	0.601266	6.23859e-05	0.84315	0.00610311	0.817475	0.00865458	0.763751	0.00233352	0.234574	0.00284742	0.234217	0.0403344	0.849769	0.872302	0.109591	0.114934	0.999498
X182577	215	283	0.297026	0.320082	0.441322	0.00119574	0.337854	0.0429476	0.232669	0.00287068	0.241284	0.0525089	0.224036	0.00776182	0.358063	0.0760621	0.0155583	0.020783	0.0139147	0.0171236	0.194257	0.00410639	0.287672	-0.0380358	0.458161	0.00134314	0.367461	-0.0319608	0.447529	0.0011636	0.733073	-0.0113227	0.447529	0.00255696	0.485204	-0.0224567	0.658595	0.020783	0.675314	0.0030897	0.604958	0.000539879	0.54732	-0.0213238	0.849769	0.784588	0.542077	0.569006	0.999498
X335550	215	283	0.444806	0.479203	0.442629	0.00118891	0.509371	0.0295672	0.00545864	0.0154612	0.0088777	0.117258	0.750494	0.000736389	0.974167	0.00267995	0.000467279	0.0354975	0.000421403	0.0309138	0.22661	0.00356387	0.339653	-0.0337468	0.0707213	0.00794433	0.0450035	-0.0702152	0.492304	0.000951086	0.239672	0.0386777	0.492304	0.00515148	0.318606	-0.031821	0.643567	0.0354975	0.821158	0.00185407	0.977535	1.60031e-06	0.87945	-0.00533595	0.849769	0.888421	0.0974528	0.11975	0.999498
X592616	215	283	0.302279	0.339682	0.4439	0.00118231	0.30228	0.0462251	0.285213	0.00230226	0.405685	0.0372609	0.474068	0.00450035	0.149102	0.1194	0.298277	0.00741225	0.183631	0.0068244	0.0098416	0.0161402	0.0266453	-0.0835883	0.0786997	0.00752114	0.0860686	-0.0641654	0.963029	4.3363e-06	0.803243	-0.00872062	0.963029	0.0222619	0.00525901	-0.0947195	0.00214544	0.00741225	0.0052909	0.0253887	0.189197	0.00347298	0.348039	-0.0350354	0.849769	0.784588	0.601125	0.709656	0.999498
X508875	215	283	0.330681	0.367314	0.444758	0.00117786	0.242616	0.0523606	0.0425795	0.00826438	0.0578035	0.0850149	0.403446	0.00380517	0.4369	0.0643412	0.125097	0.0115358	0.366608	0.00404619	0.0711292	0.00792148	0.0296242	-0.0810741	0.794488	0.000165685	0.391099	-0.0316971	0.800212	0.000129246	0.921829	0.00339627	0.800212	0.00419104	0.137779	-0.049691	0.306576	0.0115358	0.320361	0.00705909	0.149511	0.00418341	0.187301	-0.0485837	0.849769	0.740039	0.24066	0.280694	0.999498
X1078207	215	283	1.23259	1.28241	0.44497	0.00117677	0.64746	0.0204918	0.0180482	0.011221	0.0261615	0.0996511	0.530888	0.00244991	0.472072	0.0595141	0.90988	0.00109267	0.931051	0.00028861	0.105934	0.0063627	0.18648	-0.0443082	0.151615	0.00500798	0.0999898	-0.0546853	0.840768	8.146e-05	0.963902	0.00141941	0.840768	6.73631e-05	0.655383	-0.0135044	0.918545	0.00109267	0.908293	0.00110697	0.373284	0.00159853	0.492015	-0.0228785	0.849769	0.947649	0.163511	0.18963	0.999498
X193279	215	283	0.378915	0.417478	0.445184	0.00117566	0.587257	0.0243241	0.809794	0.00011691	0.697463	0.0174202	0.853814	0.000256228	0.933594	0.00689589	0.000425369	0.0358834	0.000408591	0.0310347	0.0385849	0.010395	0.00724241	-0.0991913	0.137153	0.00538135	0.0614765	-0.0684731	0.519293	0.000837786	0.982319	-0.000768923	0.519293	0.012583	0.00850972	-0.0873826	0.142034	0.0358834	0.060377	0.0148389	0.464813	0.00107768	0.729199	-0.0126629	0.849769	0.915689	0.914523	0.858743	0.999498
X366794	215	283	0.544603	0.582302	0.449186	0.00115515	0.540078	0.0274555	0.0609033	0.00706395	0.0364212	0.0937534	0.587229	0.00196531	0.628539	0.0400383	0.868346	0.00145619	0.829597	0.000754522	0.374375	0.0019251	0.632731	-0.0167536	0.720404	0.000312787	0.707148	-0.0130585	0.784481	0.000150935	0.880465	-0.00490923	0.784481	0.00122709	0.922441	-0.00308701	0.895233	0.00145619	0.938548	0.000825095	0.0496485	0.0077464	0.290767	-0.0367622	0.851521	0.888421	0.275883	0.221077	0.999498
X524404	215	283	0.765464	0.816667	0.449373	0.00115419	0.398712	0.0378172	0.0239689	0.0102336	0.0354724	0.0942343	0.68501	0.00125643	0.631292	0.0397176	0.636981	0.00343149	0.623386	0.00190763	0.0960005	0.00674336	0.15033	-0.050801	0.191161	0.00416382	0.205073	-0.0443673	0.830234	9.27668e-05	0.628379	-0.0158701	0.830234	0.0103808	0.107787	-0.0511231	0.790976	0.00343149	0.814253	0.00191173	0.754936	0.00019661	0.446549	-0.0266411	0.851521	0.826071	0.190632	0.220678	0.999498
X2599028	215	283	1.15801	1.12328	0.451951	0.00114113	0.891663	0.00610329	0.331162	0.00190403	0.575286	0.0251069	0.21683	0.00956557	0.141332	0.121728	0.562778	0.00413031	0.956445	0.000179911	0.361297	0.00203304	0.323777	0.0331202	0.889129	4.74572e-05	0.817176	-0.00770113	0.109759	0.00514854	0.224334	0.0379172	0.109759	0.000131541	0.633409	0.0144412	0.0874201	0.00413031	0.0980934	0.01265	0.794386	0.000137069	0.831374	-0.00710218	0.851521	0.977116	0.636658	0.782956	0.999498
X355291	215	283	0.786674	0.740784	0.454214	0.00112976	0.485276	0.031271	0.8449	7.72336e-05	0.922697	0.00434832	0.595989	0.0020432	0.477088	0.0588422	0.260442	0.00807538	0.244386	0.00567679	0.0141018	0.0146062	0.0277211	-0.0765396	0.0270702	0.0118615	0.0438972	-0.0694565	0.612554	0.000517468	0.662107	0.0141304	0.612554	0.00262842	0.417889	-0.0254165	0.134132	0.00807538	0.140663	0.0109935	0.720759	0.00025782	0.554672	0.0203914	0.851521	0.881924	0.924231	0.965459	0.999498
X1090059	215	283	0.254613	0.282674	0.459837	0.0011019	0.242587	0.0523637	0.166615	0.00385359	0.0674274	0.0819511	0.252492	0.0154131	0.185329	0.109618	0.739269	0.00253958	0.706864	0.0014007	0.0572729	0.00878812	0.038561	-0.0767418	0.775899	0.00019787	0.328903	-0.0359073	0.590022	0.000585722	0.752865	-0.0108629	0.590022	0.00298275	0.286836	-0.0356103	0.575912	0.00253958	0.659592	0.00322857	0.131895	0.00457087	0.11317	-0.058305	0.851521	0.740039	0.477052	0.303173	0.999498
X1101669	215	283	0.326382	0.297205	0.461817	0.00109221	0.457138	0.03332	0.688453	0.000324399	0.984475	0.00087196	0.211716	0.00782661	0.352768	0.076904	0.495885	0.00481735	0.448319	0.00323616	0.199977	0.00400305	0.168855	-0.0501941	0.941045	1.33564e-05	0.579945	-0.0200231	0.406221	0.00139123	0.0846823	0.0586448	0.406221	0.00457219	0.261892	-0.0370258	0.162484	0.00481735	0.236683	0.00853776	0.745384	0.000212793	0.380361	0.031863	0.851521	0.858717	0.857243	0.991006	0.999498
X177602	215	283	0.402166	0.428661	0.46185	0.00109205	0.50539	0.0298457	0.681044	0.000340916	0.627399	0.0217509	0.808355	0.000555316	0.583606	0.0453632	0.502131	0.00475037	0.454749	0.00317881	0.169754	0.00459286	0.195533	-0.0456194	0.365718	0.00199596	0.368417	-0.0314271	0.0492728	0.00777192	0.0840233	-0.0566293	0.0492728	0.00399163	0.312139	-0.0321194	0.574413	0.00475037	0.563276	0.00412542	0.789257	0.000144159	0.519079	-0.0225683	0.851521	0.888421	0.857243	0.805262	0.999498
X2317377	215	283	0.293491	0.259806	0.467158	0.00106642	0.29321	0.0471012	0.889801	3.87436e-05	0.924603	0.0042408	0.0229915	0.0131999	0.243422	0.0965383	0.297429	0.00742627	0.31498	0.00465679	0.459495	0.00133519	0.697152	-0.0146796	0.189793	0.00418954	0.296848	-0.0389792	0.0777721	0.00625854	0.642439	-0.0162822	0.0777721	1.02498e-06	0.783573	-0.00935641	0.59909	0.00742627	0.307947	0.00725486	0.438484	0.00121066	0.451437	0.0281884	0.851521	0.784588	0.93932	0.965459	0.539593
X310247	215	283	0.507531	0.453933	0.46719	0.00106626	0.704275	0.0170083	0.254322	0.00261898	0.241851	0.0524457	0.342454	0.00455803	0.650925	0.0374473	0.933751	0.00087136	0.909445	0.000383446	0.951478	9.04224e-06	0.887619	-0.00534101	0.77676	0.00019631	0.92209	0.00366901	0.595542	0.000568502	0.512936	-0.02294	0.595542	0.000203652	0.892266	0.00461461	0.771763	0.00087136	0.811275	0.00193659	0.710323	0.000278375	0.951284	0.00229944	0.851521	0.960412	0.573878	0.569006	0.999498
X1877831	215	283	0.147079	0.132358	0.468284	0.00106104	0.510843	0.0294644	0.528115	0.000802939	0.460581	0.0330657	0.985615	1.58863e-06	0.648321	0.0377468	0.144493	0.0108688	0.0709828	0.0106312	0.620701	0.000597828	0.414528	0.0306472	0.577276	0.000758342	0.519375	-0.0239921	0.225022	0.00296644	0.0813444	0.0609059	0.225022	0.00452694	0.0286685	0.074114	0.0329549	0.0108688	0.0431248	0.0163346	0.418592	0.00131954	0.803939	0.00927367	0.851521	0.888421	0.785685	0.728863	0.999498
X362539	215	283	0.30841	0.275859	0.46931	0.00105615	0.406259	0.0372154	0.341928	0.00182112	0.778739	0.0125902	0.714226	0.00101421	0.40436	0.0690108	0.226933	0.00873986	0.060056	0.0112992	0.58814	0.000715881	0.268411	0.0414364	0.282071	0.00282161	0.36876	-0.0333601	0.597916	0.000561196	0.455167	0.0260116	0.597916	0.00273192	0.213877	0.0419792	0.699669	0.00873986	0.69073	0.00295509	0.150712	0.00415889	0.10816	0.0597279	0.851521	0.833526	0.636658	0.899493	0.999498
X4476780	215	283	0.389675	0.428419	0.469413	0.00105566	0.629486	0.0216191	0.106676	0.00523906	0.231313	0.0536381	0.322148	0.00960217	0.318787	0.0825085	0.769945	0.00228163	0.647021	0.00175755	0.240716	0.00335552	0.360222	-0.0339064	0.0917838	0.00691809	0.107084	-0.0591841	0.0323837	0.00919673	0.07175	0.0619813	0.0323837	0.00203834	0.496399	-0.0227331	0.0592614	0.00228163	0.0196403	0.0197758	0.463846	0.00108236	0.744154	-0.0120039	0.851521	0.945787	0.367757	0.566043	0.999498
X556247	215	283	0.530936	0.482106	0.470698	0.00104957	0.599549	0.023528	0.000130283	0.0291091	0.000242582	0.164455	0.0283771	0.0115223	0.673808	0.0348362	0.0086984	0.0232766	0.00514621	0.0210658	0.0828159	0.00732045	0.0429349	-0.075228	0.0141543	0.0145904	0.021844	-0.0844674	0.00500087	0.0157756	0.0131835	0.0855734	0.00500087	0.00443356	0.13327	-0.0502674	0.226793	0.0232766	0.0928516	0.0128999	0.00852971	0.0138661	0.305246	0.0377969	0.851521	0.926021	0.0136766	0.0243668	0.615175
X354574	215	283	0.311608	0.276856	0.470875	0.00104874	0.500794	0.0301686	0.241531	0.00276436	0.672592	0.0189369	0.614889	0.00167286	0.529396	0.0520505	0.267489	0.00794558	0.143519	0.0078129	0.397592	0.00174597	0.285796	-0.0396492	0.306226	0.00255322	0.18716	-0.0485646	0.103373	0.0053393	0.0924659	0.0582053	0.103373	0.000436428	0.738205	0.0112216	0.790274	0.00794558	0.979162	0.000384481	0.907808	2.70645e-05	0.53845	0.0227292	0.851521	0.888421	0.550635	0.840048	0.999498
X367417	215	283	1.06377	1.10528	0.471311	0.00104668	0.563125	0.02591	0.0734747	0.0064446	0.0441434	0.0901924	0.142667	0.0211556	0.131283	0.124891	0.93321	0.000876533	0.921021	0.000332361	0.212929	0.00378134	0.297661	-0.0352626	0.669404	0.000445078	0.652245	-0.015132	0.530094	0.000795264	0.404269	-0.0262405	0.530094	0.00875745	0.160765	-0.0428091	0.876554	0.000876533	0.77722	0.00222078	0.61957	0.000497298	0.659915	-0.0147852	0.851521	0.909751	0.299323	0.239241	0.999498
X195061	215	283	0.248003	0.274046	0.472556	0.00104082	0.299854	0.0464577	0.741753	0.000219132	0.514523	0.0292084	0.674532	0.00104796	0.724015	0.0292226	1.20881e-05	0.0502763	9.42149e-07	0.0545186	0.01102	0.0156566	0.00263115	-0.111701	0.119018	0.00591696	0.0469458	-0.0731429	0.148746	0.00419916	0.305317	0.0353953	0.148746	0.0253646	0.00061707	-0.114686	0.0188684	0.0502763	0.0118854	0.0219412	0.737107	0.000227391	0.458791	-0.0273153	0.851521	0.784588	0.886308	0.75701	0.999498
X185888	215	283	0.395089	0.422555	0.472767	0.00103982	0.448597	0.0339559	0.603443	0.000544422	0.559676	0.0261393	0.738986	0.000774376	0.718559	0.0298257	0.165033	0.0102487	0.117735	0.00860645	0.691329	0.000384909	0.560108	0.0204996	0.502109	0.00109946	0.448368	-0.0264356	0.131923	0.00457021	0.283446	0.0350814	0.131923	0.00012908	0.710468	0.0117868	0.7927	0.0102487	0.720755	0.00269678	0.249238	0.00267566	0.423059	-0.027977	0.851521	0.853492	0.823203	0.782956	0.999498
X165183	215	283	0.126292	0.111993	0.473177	0.0010379	0.442655	0.0344022	0.0473076	0.00790884	0.051245	0.0873557	0.258137	0.0153255	0.179325	0.111134	0.00480585	0.0257953	0.100126	0.00925519	0.529482	0.000965066	0.361594	0.0346249	0.601239	0.000666766	0.545856	0.0227276	0.813047	0.000112871	0.909076	-0.00404895	0.813047	5.99169e-05	0.525271	0.0217804	0.851717	0.0257953	0.665656	0.0031748	0.985434	6.72629e-07	0.469439	0.0273154	0.851521	0.85299	0.243472	0.258094	0.999498
X370046	215	283	0.284277	0.317062	0.479377	0.00100914	0.497007	0.0304359	0.207639	0.00319933	0.142664	0.0656904	0.118393	0.00595585	0.736168	0.0278847	0.944094	0.000770626	0.872697	0.000550016	0.0120364	0.0152801	0.0313394	-0.0814271	0.150552	0.00503405	0.270058	-0.0413615	0.434267	0.00123311	0.614811	-0.0176195	0.434267	0.0141937	0.0415769	-0.0692006	0.0905793	0.000770626	0.0989721	0.0126094	0.741339	0.000219861	0.628134	-0.0181084	0.851521	0.888421	0.514436	0.451027	0.999498
X369526	215	283	0.283153	0.306757	0.481508	0.00099939	0.520539	0.0287917	0.283861	0.00231519	0.296735	0.0467586	0.79311	0.00053064	0.717914	0.0298971	0.0900782	0.0130376	0.0711627	0.0106211	0.629646	0.000567705	0.894363	-0.00482849	0.986587	6.90182e-07	0.995974	-0.00019529	0.916783	2.20328e-05	0.840044	0.00680743	0.916783	0.00156618	0.943564	0.00232357	0.442945	0.0130376	0.560105	0.00415659	0.476342	0.00102314	0.467959	-0.026109	0.851521	0.888421	0.601125	0.623246	0.999498
X358749	215	283	0.137877	0.122668	0.482726	0.000993851	0.898069	0.00574036	0.0254114	0.0100313	0.0117417	0.112916	0.805194	0.000470741	0.829794	0.0177907	0.356781	0.00652078	0.398108	0.00371442	0.964554	4.82252e-06	0.87931	0.00577338	0.429482	0.0015232	0.311492	0.0380499	0.529951	0.00079582	0.483539	0.0247272	0.529951	0.0016013	0.350416	-0.0319781	0.775399	0.00652078	0.457255	0.00524673	0.446415	0.00116932	0.617356	0.0188309	0.851521	0.977116	0.190632	0.13975	0.999498
X3506872	215	283	0.180435	0.204763	0.483446	0.000990586	0.536012	0.0277315	0.10556	0.00527255	0.0433437	0.0905355	0.536346	0.00486022	0.374156	0.0735506	0.0897888	0.0130522	0.2585	0.00545119	0.512757	0.0010457	0.853722	0.00700214	0.327238	0.00234108	0.698524	-0.0145625	0.55435	0.000705264	0.924232	0.00336857	0.55435	0.000587943	0.576923	0.0191098	0.768358	0.0130522	0.918291	0.00101613	0.951708	7.40219e-06	0.628119	-0.0182668	0.851521	0.888421	0.367417	0.237024	0.999498
X361398	215	283	0.444206	0.49024	0.484412	0.000986223	0.612445	0.0227007	0.378729	0.0015625	0.322565	0.0443272	0.470644	0.00322261	0.551748	0.0492543	0.882492	0.00133446	0.966692	0.000136859	0.0167551	0.0138756	0.0427343	-0.0759448	0.0574596	0.00877501	0.162739	-0.0518659	0.752915	0.000199975	0.941739	0.0025438	0.752915	0.0124903	0.0524571	-0.0652268	0.0157041	0.00133446	0.0507936	0.0156091	0.226859	0.00294307	0.51028	-0.0243751	0.851521	0.936408	0.67416	0.637774	0.999498
X1141218	215	283	0.224035	0.247532	0.484434	0.000986123	0.473808	0.032098	0.000565945	0.0237	0.00227637	0.136745	0.514582	0.00492252	0.683676	0.033721	0.171893	0.0100577	0.49026	0.00287593	0.0648394	0.00829036	0.218358	-0.0459995	0.131825	0.00553013	0.0372842	-0.0771379	0.29475	0.00221308	0.317413	0.0346432	0.29475	0.00455546	0.449861	-0.0253826	0.292002	0.0100577	0.458529	0.00523213	0.0265887	0.00987486	0.670469	0.0157494	0.851521	0.872302	0.0266107	0.0690878	0.999498
X352034	215	283	0.186051	0.165225	0.487392	0.000972845	0.217282	0.0552873	0.230242	0.00290065	0.574613	0.0251512	0.490867	0.00697376	0.525183	0.0525841	0.909984	0.00109174	0.733749	0.00125008	0.42721	0.00153825	0.116847	0.0585625	0.274542	0.00291128	0.678529	-0.0153546	0.52105	0.000830762	0.380206	0.0304998	0.52105	0.00843225	0.0117029	0.0850006	0.0631393	0.00109174	0.0225937	0.0191677	0.431791	0.00124645	0.422586	0.0297614	0.851521	0.714049	0.541014	0.782956	0.999498
X4343631	215	283	0.177182	0.157523	0.487646	0.000971708	0.684231	0.0182245	0.205974	0.00322285	0.0743826	0.0799543	0.758673	0.000618371	0.699621	0.0319317	0.971865	0.000473774	0.96293	0.000152611	0.0885195	0.00705943	0.27322	0.0414017	0.525419	0.000984236	0.590283	-0.0201756	0.1789	0.00363966	0.362589	-0.0320965	0.1789	0.00392228	0.228021	0.0412368	0.237525	0.000473774	0.326696	0.00696174	0.474351	0.00103241	0.500844	0.0253422	0.851521	0.960412	0.512401	0.327176	0.999498
X361727	215	283	0.430327	0.463452	0.487981	0.000970214	0.754527	0.0140114	0.478715	0.00101218	0.350857	0.0418055	0.537823	0.0030275	0.499283	0.0559146	0.944437	0.000767219	0.877357	0.000528511	0.0332549	0.0110076	0.041892	-0.0730612	0.116791	0.0059889	0.0888973	-0.0605593	0.578901	0.00062143	0.628014	-0.0161349	0.578901	0.0122067	0.0365215	-0.0675137	0.433605	0.000767219	0.3412	0.00674494	0.490465	0.000959186	0.770401	-0.0103811	0.851521	0.974583	0.758694	0.665531	0.999498
X304641	215	283	0.169704	0.150768	0.4881	0.000969684	0.235569	0.053152	0.327715	0.00193134	0.253913	0.0511248	0.367104	0.00692546	0.0912968	0.139749	0.0629086	0.0146552	0.0152114	0.0167697	0.0415131	0.0100951	0.0390868	0.0781877	0.0214305	0.0128385	0.0178007	0.0890135	0.593459	0.00057496	0.648211	0.0161727	0.593459	0.00453966	0.0619525	0.0641756	0.170773	0.0146552	0.184121	0.00973413	0.497051	0.000930398	0.514064	0.0246912	0.851521	0.733284	0.636658	0.586026	0.999498
X181575	215	283	0.224392	0.242482	0.488285	0.000968861	0.688641	0.0179558	0.134237	0.00451613	0.148764	0.0647032	0.913749	8.50849e-05	0.958611	0.00429505	0.544827	0.00430857	0.579666	0.00220082	0.072003	0.007873	0.159788	-0.0507765	0.455604	0.00135847	0.377953	-0.0315726	0.00518936	0.0156427	0.0924976	-0.0565605	0.00518936	0.00847854	0.127834	-0.0496611	0.452859	0.00430857	0.460264	0.00521229	0.401259	0.00142088	0.522851	-0.022942	0.851521	0.960412	0.415722	0.460712	0.999498
X4357353	215	283	0.202656	0.184125	0.488636	0.000967298	0.305544	0.0459142	0.505209	0.000895616	0.64052	0.0209255	0.471423	0.00433925	0.391021	0.0709894	0.0341574	0.0173619	0.0214749	0.0153989	0.365216	0.00200014	0.420281	0.0299228	0.488012	0.00117369	0.532019	-0.0230029	0.35579	0.00171941	0.167803	0.0476454	0.35579	0.000913325	0.828974	-0.00724534	0.664619	0.0173619	0.496481	0.00481094	0.554572	0.000704472	0.249279	0.0424931	0.851521	0.784588	0.772449	0.811681	0.999498
X363625	215	283	0.175697	0.196452	0.48959	0.000963064	0.538444	0.0275663	0.336106	0.00186552	0.369602	0.0402054	0.276431	0.0189132	0.365489	0.0748946	0.241584	0.00843904	0.163854	0.00728157	0.713619	0.000328856	0.856738	0.00676815	0.0447979	0.00978387	0.0150748	-0.0901322	0.132788	0.00454988	0.103515	0.0566908	0.132788	8.54795e-05	0.22024	0.0414234	0.891998	0.00843904	0.717421	0.00272524	0.801378	0.000127711	0.871174	-0.00604093	0.851521	0.888421	0.636658	0.68608	0.999498
X197214	215	283	0.134178	0.120662	0.498941	0.000922255	0.534604	0.0278274	0.625373	0.00048099	0.996017	0.000223698	0.89077	0.000129392	0.749065	0.0264729	0.548242	0.00427434	0.286388	0.00503941	0.366393	0.00199035	0.371308	-0.0337847	0.121955	0.00582431	0.283317	-0.0401864	0.0851109	0.00596497	0.0558621	0.067122	0.0851109	0.00397895	0.142681	-0.0498858	0.426951	0.00427434	0.326825	0.00695978	0.309782	0.00207978	0.24203	0.0438541	0.862091	0.888421	0.832459	0.996154	0.999498
X848615	215	283	0.512586	0.471392	0.499721	0.000918909	0.759202	0.0137359	0.330141	0.00191208	0.170964	0.0613514	0.707744	0.00110915	0.608835	0.0423517	0.186189	0.00968141	0.281938	0.00510237	0.41084	0.00165033	0.473512	0.0263747	0.960738	5.91785e-06	0.939558	0.00277876	0.843031	7.91316e-05	0.778208	0.00968429	0.843031	0.00290248	0.13202	0.0502017	0.303642	0.00968141	0.413558	0.00576893	0.689835	0.00032137	0.602584	0.019106	0.862091	0.974583	0.636658	0.484931	0.999498
X199226	215	283	0.317817	0.282053	0.500506	0.000915551	0.217951	0.055207	0.672715	0.000360062	0.464482	0.0327787	0.264011	0.00443145	0.643181	0.0383393	0.999243	4.07895e-05	0.997257	1.10992e-05	0.850933	8.62403e-05	0.859413	0.00676945	0.244571	0.00330114	0.339101	-0.0361396	0.718035	0.000263099	0.536732	-0.0219719	0.718035	0.00034262	0.687361	0.0138883	0.740295	4.07895e-05	0.394108	0.0060161	0.201647	0.00328501	0.33781	0.0363925	0.862091	0.714049	0.857149	0.728863	0.999498
X519398	215	283	0.198606	0.177368	0.503196	0.00090411	0.380532	0.0392956	0.606653	0.000534827	0.1862	0.0592359	0.98061	3.31455e-06	0.427252	0.0657038	0.28655	0.00760932	0.324237	0.00454028	0.571069	0.000783324	0.602052	-0.0198832	0.821359	0.000124497	0.450291	0.0285263	0.419435	0.00131477	0.614424	-0.0178558	0.419435	0.0051361	0.230342	-0.0412215	0.628572	0.00760932	0.601665	0.00375714	0.847152	7.49801e-05	0.723657	0.0133857	0.862091	0.813671	0.823203	0.506832	0.999498
X4030157	215	283	0.149371	0.135291	0.505096	0.000896094	0.62089	0.0221631	0.332113	0.00189656	0.384961	0.0389315	0.772433	0.000425378	0.91097	0.00925385	0.447694	0.00535742	0.31459	0.00466177	0.60943	0.000637175	0.547872	0.0225346	0.406282	0.00168272	0.603129	-0.0193272	0.602738	0.000546541	0.680391	-0.0143378	0.602738	1.97968e-06	0.730831	0.0116206	0.18889	0.00535742	0.206958	0.00918003	0.302475	0.00214351	0.46007	0.0274443	0.862091	0.94086	0.636658	0.699368	0.999498
X314406	215	283	0.88475	0.835491	0.505393	0.000894842	0.571926	0.025328	0.214274	0.00310779	0.236036	0.053099	0.809113	0.00042818	0.770721	0.0241191	0.130731	0.0113325	0.204504	0.00639228	0.0252481	0.0121521	0.0128614	0.0874743	0.867062	6.8422e-05	0.786613	0.00944773	0.861493	6.14337e-05	0.3922	0.0280483	0.861493	0.0100374	0.042492	0.064544	0.0667253	0.0113325	0.07693	0.0137514	0.647856	0.000420927	0.462568	0.0257121	0.862091	0.909751	0.516129	0.566043	0.999498
X514996	215	283	0.67328	0.635653	0.505608	0.000893939	0.44966	0.0338764	0.443434	0.00118473	0.42101	0.0360581	0.127591	0.0171463	0.124551	0.127116	0.149183	0.0107202	0.12783	0.0082769	0.0193751	0.0132625	0.0151041	0.0854452	0.926621	2.07123e-05	0.789175	0.00933173	0.377758	0.00156887	0.693023	-0.0129339	0.377758	0.00559945	0.0138445	0.0782011	0.0120719	0.0107202	0.0142214	0.0211701	0.300311	0.00216277	0.773022	0.0100925	0.862091	0.853492	0.731424	0.711679	0.999498
X340995	215	283	0.512109	0.476043	0.514907	0.000855502	0.451353	0.03375	0.00390556	0.0166652	0.00495298	0.125923	0.687457	0.00122746	0.762599	0.0249994	0.24075	0.00845572	0.259643	0.00543345	0.448577	0.00140132	0.35674	0.0335661	0.852519	8.4394e-05	0.977198	0.00104559	0.0729201	0.00646946	0.0303369	0.0734798	0.0729201	0.000882997	0.0877804	0.0562528	0.0643287	0.00845572	0.0601596	0.0148551	0.698236	0.000303311	0.622988	0.0178181	0.873127	0.853492	0.0790226	0.0934144	0.999498
X359120	215	283	0.596508	0.555778	0.514958	0.000855295	0.519868	0.0288381	0.724053	0.000251516	0.788341	0.0120302	0.370721	0.00553735	0.317088	0.0827987	0.00518214	0.0254765	0.00549943	0.0208032	0.272289	0.00293872	0.11274	-0.0580975	0.0356111	0.010725	0.0289586	-0.0793004	0.848515	7.3632e-05	0.893183	-0.0045654	0.848515	0.00481696	0.140211	-0.0485546	0.283455	0.0254765	0.321296	0.00704462	0.484069	0.00098777	0.658821	0.0160043	0.873127	0.888421	0.877246	0.90458	0.999498
X185486	215	283	0.418711	0.447895	0.517666	0.000844329	0.696606	0.0174721	0.290511	0.00225226	0.384847	0.0389408	0.926055	5.53902e-05	0.840808	0.0166233	0.287679	0.00759004	0.438928	0.00332142	0.0914437	0.00693256	0.124649	-0.054895	0.0102958	0.0159471	0.0125623	-0.0884406	0.642786	0.000434047	0.317857	0.0333468	0.642786	9.81989e-06	0.998382	7.50497e-05	0.798669	0.00759004	0.783781	0.00216597	0.333771	0.00188361	0.504617	-0.0237865	0.875273	0.960412	0.603453	0.699368	0.999498
X559527	215	283	0.426654	0.465559	0.521583	0.000828641	0.55411	0.0265108	0.582399	0.000610049	0.696285	0.0174916	0.0140571	0.0948054	0.00144257	0.263675	0.0176738	0.0202325	0.0390261	0.0130196	0.645908	0.000515368	0.562703	0.0213529	0.487438	0.00117678	0.516672	0.0237115	0.335241	0.0018722	0.527248	-0.0217463	0.335241	0.000361279	0.916601	0.00349981	0.63053	0.0202325	0.611939	0.00366121	0.483017	0.000992531	0.446721	-0.0279421	0.879447	0.899318	0.808962	0.858743	0.406316
X540862	215	283	0.367201	0.397817	0.528755	0.000800452	0.53538	0.0277746	0.788807	0.00014479	0.624305	0.0219466	0.50794	0.00250694	0.476698	0.0588944	0.0904494	0.0130189	0.0571668	0.0114962	0.448517	0.00140169	0.550116	0.0220842	0.644156	0.000520859	0.413736	-0.0299356	0.419532	0.00131422	0.347703	0.0322634	0.419532	0.00012319	0.91525	0.00355477	0.489367	0.0130189	0.368543	0.00635708	0.702281	0.00029483	0.621536	-0.0181154	0.889071	0.888421	0.913289	0.805262	0.999498
X659361	215	283	0.523105	0.473264	0.531592	0.00078949	0.642844	0.0207801	0.0596902	0.0071308	0.033749	0.0951365	0.304954	0.0205204	0.610689	0.0421326	0.484771	0.00493813	0.865234	0.000584697	0.620688	0.000597873	0.0997223	0.0608833	0.51097	0.00105458	0.517572	-0.023732	0.535228	0.000775592	0.647093	0.0156952	0.535228	0.00554382	0.01757	0.0789015	0.572048	0.00493813	0.110871	0.0120906	0.00950906	0.0134797	0.17111	0.0500757	0.889103	0.947649	0.275883	0.213392	0.999498
X348304	215	283	1.1288	1.08283	0.533155	0.000783495	0.411412	0.0368083	0.754721	0.000196967	0.942627	0.003225	0.648143	0.0019349	0.879212	0.012577	0.132904	0.0112563	0.0791507	0.0101958	0.9056	3.43431e-05	0.831464	0.00726955	0.0773353	0.00759016	0.0839989	-0.0584202	0.0271706	0.00980016	0.112742	0.0502678	0.0271706	1.6878e-05	0.620037	0.0152495	0.0146704	0.0112563	0.00971417	0.022805	0.856963	6.55618e-05	0.511512	0.0222197	0.889103	0.833526	0.895831	0.968146	0.999498
X593043	215	283	0.50013	0.541857	0.533169	0.000783444	0.96752	0.00182468	0.118611	0.0049033	0.1325	0.0674099	0.7795	0.000747852	0.533608	0.0515191	0.674116	0.00310022	0.348956	0.00424474	0.0404088	0.0102055	0.00673831	-0.0991253	0.011272	0.01556	0.00299539	-0.107639	0.574277	0.000636687	0.694855	0.0133245	0.574277	0.00556473	0.0371322	-0.0686755	0.289284	0.00310022	0.146725	0.0107975	0.918636	2.10593e-05	0.833382	0.00763501	0.889103	0.986487	0.384942	0.441911	0.999498
X563086	215	283	0.604706	0.575545	0.538288	0.000764031	0.377693	0.0395303	0.286282	0.00229207	0.326434	0.0439741	0.441236	0.00546603	0.301503	0.0855096	0.0489248	0.0157756	0.0520974	0.011867	0.431166	0.00151211	0.41351	0.0284278	0.417275	0.00160549	0.349547	-0.0322351	0.422307	0.00129862	0.598789	0.0170177	0.422307	0.000344068	0.869319	0.00516886	0.891972	0.0157756	0.830717	0.0017741	0.174078	0.00372155	0.305284	0.0353917	0.8946	0.813671	0.601291	0.640126	0.999498
X176108	215	283	0.181631	0.198317	0.539413	0.000759809	0.667553	0.0192467	0.685778	0.000330307	0.833183	0.00943815	0.688579	0.00124838	0.455632	0.0617443	0.310984	0.00720634	0.267331	0.0053162	0.181311	0.00435396	0.152275	-0.0535601	0.421079	0.00157947	0.255408	-0.0421829	0.0514288	0.00762817	0.00855577	0.0915031	0.0514288	0.00111489	0.67644	-0.0140945	0.498789	0.00720634	0.566598	0.00409289	0.538128	0.000764631	0.552268	-0.0220947	0.8946	0.960412	0.857243	0.925922	0.999498
X305946	215	283	0.781286	0.824592	0.543666	0.000743995	0.536547	0.0276952	0.885871	4.15757e-05	0.736717	0.0150657	0.77748	0.000709172	0.787276	0.0223329	0.993332	0.000176253	0.972121	0.000114237	0.730895	0.000288825	0.607256	-0.0180185	0.0817421	0.00737175	0.0541554	-0.0668784	0.360185	0.00168828	0.399619	0.0275029	0.360185	9.5149e-05	0.926573	-0.00292638	0.929706	0.000176253	0.906239	0.00112543	0.612667	0.00051714	0.960772	0.00172473	0.898435	0.888421	0.93932	0.875122	0.999498
X184753	215	283	0.450337	0.430414	0.544686	0.000740238	0.619763	0.0222346	0.401306	0.0014206	0.385977	0.0388483	0.291087	0.00708025	0.303634	0.0851335	0.185168	0.00970737	0.182058	0.00685891	0.0888302	0.00704574	0.0988184	0.0575405	0.823535	0.000121432	0.61052	-0.0176091	0.00618159	0.0150154	0.00845265	0.0850374	0.00618159	0.000521999	0.321273	0.0310663	0.369655	0.00970737	0.498549	0.00478871	0.380245	0.0015526	0.357702	0.031715	0.898435	0.94086	0.693227	0.699368	0.999498
X3563235	215	283	0.140199	0.127734	0.548431	0.000726549	0.463936	0.0328188	0.91614	2.23763e-05	0.810189	0.0107628	0.583349	0.00104526	0.91269	0.00907437	0.168039	0.0101641	0.081821	0.010063	0.813982	0.000135186	0.747117	0.0120836	0.3192	0.00242007	0.36404	-0.0336901	0.141179	0.00435991	0.111635	0.0555935	0.141179	0.000344235	0.349418	0.0317179	0.796816	0.0101641	0.6195	0.00359126	0.58282	0.00060869	0.55537	0.0220116	0.902032	0.863531	0.953854	0.919224	0.999498
X849361	215	283	0.458232	0.489781	0.552918	0.000710375	0.514218	0.0292295	0.000168875	0.0281513	0.000263156	0.16352	0.764733	0.000793939	0.748405	0.0265449	0.386977	0.00610928	0.503413	0.00276927	0.103092	0.00646749	0.142101	-0.0529316	0.0435605	0.0098982	0.0143348	-0.0875136	0.741115	0.000220256	0.670553	0.0142813	0.741115	0.00230993	0.711381	-0.0120511	0.558634	0.00610928	0.690332	0.00295855	0.0110179	0.0129575	0.633812	0.0170743	0.902032	0.888421	0.0136766	0.0243668	0.999498
X564941	215	283	0.238287	0.263316	0.553966	0.000706632	0.896211	0.00584557	0.434935	0.00122953	0.317133	0.0448275	0.785167	0.000602102	0.635919	0.0391798	0.437644	0.00547583	0.545083	0.00244878	0.0194004	0.013257	0.0475935	-0.0757197	0.0540551	0.00902131	0.103423	-0.0617048	0.130245	0.00461009	0.120038	0.0549928	0.130245	0.0107947	0.0639765	-0.0635862	0.00374754	0.00547583	0.0153497	0.0208412	0.183639	0.00356161	0.792987	-0.00992369	0.902032	0.977116	0.727288	0.634902	0.999498
X183012	215	283	0.122372	0.110283	0.555385	0.000701585	0.955827	0.0024821	0.205957	0.00322309	0.374137	0.0398259	0.00814652	0.0102846	0.516624	0.053675	0.115189	0.0119154	0.205437	0.00637402	0.656647	0.000482478	0.515472	0.0247476	0.76078	0.000226333	0.924924	0.00356911	0.664325	0.000379973	0.458575	0.0262521	0.664325	0.000267145	0.156903	0.0485955	0.41818	0.0119154	0.166476	0.0102079	0.483299	0.000991255	0.843413	-0.0074806	0.902032	0.986487	0.512401	0.691904	0.274719
X804526	215	283	1.03676	0.983631	0.55584	0.000699974	0.644492	0.020677	0.000171995	0.0280838	0.000474679	0.156599	0.584529	0.00244572	0.549373	0.0495488	0.56654	0.00409345	0.527254	0.00258281	0.677168	0.000423185	0.532671	0.0221037	0.489192	0.00116733	0.382922	0.0306351	0.997809	1.52215e-08	0.865723	0.00557518	0.997809	0.000103144	0.712622	0.0117739	0.79071	0.00409345	0.825756	0.00181562	0.898817	3.26306e-05	0.538468	0.0216277	0.902032	0.947649	0.0136766	0.0243668	0.999498
X190562	215	283	1.905	1.94953	0.556264	0.000698471	0.256464	0.0508511	0.0471138	0.00792267	0.0988854	0.0739509	0.291433	0.0129019	0.348151	0.0776445	0.64432	0.00336519	0.710636	0.00137923	0.11402	0.00608057	0.0608056	-0.0627312	0.885908	5.02737e-05	0.415713	-0.0270002	0.112428	0.00507236	0.0128449	-0.0774635	0.112428	0.0147165	0.0144211	-0.0738984	0.68521	0.00336519	0.238575	0.00849943	0.766937	0.000177267	0.288954	-0.0352519	0.902032	0.762793	0.243472	0.387655	0.999498
X216111	215	283	0.466954	0.495776	0.557269	0.000694925	0.423928	0.0358321	0.995137	7.49856e-08	0.835805	0.00928764	0.945482	2.82233e-05	0.828446	0.0179338	0.769795	0.00228288	0.923255	0.000322574	0.10095	0.00654859	0.164958	-0.0495862	0.0616708	0.0084909	0.0341907	-0.0749592	0.927139	1.68759e-05	0.670346	0.0141367	0.927139	0.00205167	0.342686	-0.0305691	0.964961	0.00228288	0.931704	0.000890881	0.24502	0.00272378	0.253759	-0.0404488	0.902032	0.839815	0.99838	0.925922	0.999498
X340219	215	283	0.170643	0.183921	0.559434	0.000687322	0.383855	0.0390222	0.0410029	0.00839222	0.0880724	0.0764322	0.69553	0.000873945	0.79636	0.0213572	0.141721	0.0109587	0.0750273	0.0104097	0.035757	0.0107082	0.121679	-0.0571403	0.964423	4.8585e-06	0.982546	-0.000815224	0.15661	0.00404156	0.389234	-0.0295386	0.15661	0.00602422	0.388541	-0.0286865	0.225538	0.0109587	0.267656	0.00794256	0.301938	0.00214828	0.556209	-0.0215597	0.903129	0.813671	0.235445	0.368689	0.999498
X2851803	215	283	0.0969714	0.106246	0.563444	0.000673386	0.572567	0.0252858	0.999676	3.31858e-10	0.909748	0.0050796	0.826976	0.000386253	0.734067	0.0281155	0.0409404	0.0165643	0.0140214	0.0170933	0.723866	0.000304761	0.815127	-0.00883713	0.269879	0.00296838	0.214369	-0.0464471	0.0300929	0.00944846	0.0453413	0.0704372	0.0300929	6.22213e-05	0.546984	0.0205769	0.507324	0.0165643	0.410461	0.00580763	0.750424	0.000204166	0.96949	-0.00145071	0.906308	0.909751	0.999676	0.961671	0.999498
X524444	215	283	0.134679	0.149114	0.564389	0.000670131	0.504525	0.0299063	0.135351	0.00449046	0.1657	0.062115	0.94691	2.91843e-05	0.793042	0.0217133	0.452764	0.0052985	0.284133	0.00507118	0.297878	0.00264282	0.658258	0.0168685	0.0836215	0.00728242	0.108702	0.0605925	0.05827	0.00721091	0.116144	0.0556066	0.05827	4.80431e-06	0.717248	0.0124473	0.956293	0.0052985	0.63645	0.0034363	0.697577	0.000304705	0.484047	-0.0264523	0.906308	0.888421	0.417045	0.484492	0.999498
X578016	215	283	1.30586	1.26117	0.568448	0.000656264	0.638784	0.0210343	0.45141	0.00114387	0.156226	0.0635367	0.669286	0.00187534	0.691847	0.0328021	0.115721	0.0118943	0.122555	0.00844574	0.994352	1.22364e-07	0.644673	-0.0157012	0.098939	0.00662644	0.0679015	-0.0615783	0.0830459	0.00604474	0.0144022	0.0774556	0.0830459	6.37635e-05	0.895013	0.0040598	0.185237	0.0118943	0.209868	0.00911355	0.527674	0.000804657	0.601311	0.0176647	0.909405	0.947649	0.736574	0.474769	0.999498
X570049	215	283	0.666618	0.62902	0.570771	0.000648415	0.538909	0.0275348	0.250198	0.00266485	0.326918	0.0439302	0.998865	2.05106e-08	0.775215	0.0236331	0.16081	0.0103701	0.186801	0.00675571	0.282952	0.00281131	0.241512	0.0415259	0.957424	6.96005e-06	0.6968	-0.013703	0.234261	0.00285122	0.365255	-0.0299063	0.234261	0.00316977	0.233841	0.0381568	0.238725	0.0103701	0.237713	0.00851686	0.322263	0.00197532	0.255031	0.0401372	0.909405	0.888421	0.56668	0.640126	0.999498
X177011	215	283	0.192009	0.207031	0.570813	0.000648274	0.711386	0.0165799	0.66703	0.000373483	0.816593	0.010393	0.016598	0.0157161	0.185422	0.109595	0.275603	0.00779989	0.234272	0.00584657	0.0845414	0.00723949	0.202864	-0.0468742	0.570191	0.000786902	0.812908	-0.00864766	0.26772	0.00247602	0.733277	-0.0116797	0.26772	0.00328871	0.657315	-0.0147416	0.80432	0.00779989	0.905554	0.00113156	0.996591	3.68477e-08	0.599936	-0.019188	0.909405	0.960412	0.85374	0.924761	0.457953
X2271953	215	283	0.13824	0.15214	0.573192	0.000640299	0.502164	0.0300722	0.348	0.00177589	0.183339	0.0596232	0.85408	0.000193337	0.94125	0.00609932	0.024633	0.0187917	0.0373825	0.0131912	0.977113	2.00978e-06	0.715641	0.0138187	0.203767	0.00393647	0.173392	-0.0511443	0.795279	0.000135854	0.283724	0.0377701	0.795279	0.00200903	0.847048	0.00660456	0.705109	0.0187917	0.544035	0.00431653	0.610954	0.000522141	0.44378	-0.0288138	0.910074	0.888421	0.644012	0.50437	0.999498
X4476527	215	283	0.795271	0.830902	0.574231	0.000636838	0.737089	0.0150436	0.116708	0.00495429	0.10873	0.0718737	0.0734411	0.0199586	0.0968902	0.137393	0.0509083	0.0155991	0.0615303	0.0112023	0.18865	0.00421119	0.365015	-0.0313086	0.617668	0.000608261	0.596967	-0.0181213	0.640836	0.000439157	0.546116	0.0193828	0.640836	0.00480086	0.454598	-0.023294	0.895312	0.0155991	0.898437	0.0011949	0.0777541	0.0062593	0.34416	-0.0324266	0.910074	0.970527	0.382903	0.407403	0.999498
X295494	215	283	0.366234	0.391821	0.578748	0.000621932	0.714279	0.016406	0.62812	0.000473387	0.465692	0.0326899	0.0927176	0.0237283	0.0519898	0.160822	0.061143	0.0147826	0.0491696	0.0120979	0.548411	0.000879153	0.521996	-0.023283	0.701685	0.000358239	0.710405	-0.0133904	0.594337	0.00057223	0.200501	-0.0433111	0.594337	0.00291036	0.406721	-0.027222	0.720929	0.0147826	0.81984	0.00186508	0.971543	2.56829e-06	0.76405	-0.0108519	0.911678	0.960412	0.834286	0.728863	0.999498
X199190	215	283	0.850321	0.808987	0.579487	0.000619516	0.647898	0.0204645	0.325657	0.00194783	0.394755	0.0381354	0.686395	0.00127431	0.658414	0.0365887	0.982593	0.000339525	0.975946	9.83704e-05	0.223201	0.00361657	0.272934	-0.0386413	0.466075	0.00129651	0.567275	-0.0199932	0.705881	0.000287398	0.945955	0.00222959	0.705881	0.000591087	0.791207	-0.00842337	0.283987	0.000339525	0.373493	0.00628952	0.358946	0.001697	0.927946	0.00317314	0.911678	0.947649	0.636658	0.702687	0.999498
X555945	215	283	0.337764	0.368709	0.579749	0.000618658	0.919413	0.00453369	0.60144	0.000550463	0.635221	0.021258	0.0862434	0.00880723	0.445838	0.0630944	0.0566698	0.0151218	0.0227647	0.0151668	0.897914	4.01945e-05	0.49136	-0.0258652	0.354352	0.00209258	0.737673	0.0124873	0.0938814	0.00564801	0.206318	0.0441196	0.0938814	0.00200292	0.332083	-0.0328267	0.42644	0.0151218	0.25822	0.00811697	0.79322	0.000138664	0.813776	0.00879117	0.911678	0.98326	0.823203	0.808342	0.999498
X184391	215	283	0.372006	0.395546	0.582699	0.000609081	0.841843	0.00894148	0.729745	0.000240831	0.704459	0.0169972	0.446604	0.00326491	0.282246	0.0889915	0.292345	0.00751106	0.394394	0.00375215	0.173716	0.00450892	0.282074	-0.0387888	0.14998	0.00504815	0.0958873	-0.0595125	0.964422	4.01547e-06	0.788458	0.00903755	0.964422	0.000207818	0.803501	-0.00813086	0.598418	0.00751106	0.469672	0.00510571	0.383335	0.00153259	0.577642	-0.020014	0.912795	0.975312	0.877503	0.86211	0.999498
X373928	215	283	0.474614	0.441747	0.583467	0.000606603	0.380416	0.0393051	0.112621	0.00506693	0.148052	0.0648168	0.434365	0.00618247	0.397723	0.0699902	0.385799	0.00612481	0.415575	0.00354156	0.0621192	0.00846186	0.147672	-0.0537746	0.0785581	0.00752825	0.0880253	-0.0628045	0.849295	7.2867e-05	0.542093	0.0210021	0.849295	0.0029316	0.786692	-0.00904617	0.760369	0.00612481	0.698127	0.00289101	0.775798	0.000163681	0.368173	0.0330943	0.912795	0.813671	0.379784	0.460712	0.999498
X168289	215	283	0.869688	0.820287	0.589443	0.000587545	0.731907	0.0153518	0.0855075	0.00594989	0.10089	0.073515	0.986384	2.18451e-06	0.903808	0.0100018	0.225397	0.00877241	0.240974	0.00573327	0.651403	0.000498375	0.565543	0.0207037	0.81239	0.000137554	0.774536	-0.0102373	0.827053	9.63317e-05	0.554269	-0.0198691	0.827053	0.00080503	0.229149	0.0391841	0.49415	0.00877241	0.372456	0.00630362	0.909759	2.5926e-05	0.636631	0.0169489	0.913535	0.967903	0.326434	0.392565	0.999498
X193436	215	283	0.149418	0.161904	0.593055	0.000576219	0.419185	0.0362	0.551258	0.000716327	0.216473	0.0553848	0.763294	0.000905855	0.669059	0.0353751	0.212457	0.00905509	0.158123	0.00742436	0.106645	0.00633695	0.077592	0.0658656	0.388285	0.00181595	0.210521	0.046327	0.528964	0.000799642	0.565969	-0.020025	0.528964	0.00491775	0.033699	0.0717879	0.0400913	0.00905509	0.0230194	0.0190866	0.941341	1.09276e-05	0.570591	-0.0211275	0.913535	0.839753	0.791049	0.552096	0.999498
X355510	215	283	0.518951	0.544356	0.593315	0.000575407	0.627079	0.0217711	0.011304	0.0128668	0.0110628	0.113852	0.818628	0.00039657	0.784295	0.0226537	0.849458	0.00161657	0.849676	0.000657965	0.361346	0.00203263	0.384338	0.0306154	0.436231	0.00147919	0.52181	0.0223496	0.75511	0.000196322	0.127859	0.0498171	0.75511	6.17703e-05	0.389977	0.0273075	0.347107	0.00161657	0.26092	0.00806649	0.119344	0.00488392	0.454517	-0.0261308	0.913535	0.945439	0.141134	0.13975	0.999498
X197535	215	283	0.143347	0.155231	0.594108	0.000572943	0.940407	0.00334999	0.791008	0.000141718	0.683651	0.0182599	0.762276	0.00135371	0.628915	0.0399945	0.126101	0.011499	0.057969	0.0114405	0.727059	0.000297464	0.913719	-0.00407849	0.828732	0.000114274	0.367346	-0.03352	0.746975	0.00021005	0.505945	-0.0231802	0.746975	0.00100881	0.143328	0.0494757	0.458925	0.011499	0.450046	0.00533002	0.714412	0.000270216	0.782676	0.0102712	0.913535	0.986487	0.913289	0.852108	0.999498
X189708	215	283	1.94322	1.9841	0.596189	0.000566504	0.335178	0.0431861	0.0335124	0.00907942	0.137343	0.0665784	0.3143	0.0125788	0.522741	0.0528944	0.503988	0.00473059	0.438094	0.00332908	0.0818216	0.00736793	0.0886295	-0.057	0.803888	0.000150568	0.411992	-0.0272307	0.058619	0.00719103	0.00837621	-0.082086	0.058619	0.00996607	0.0175572	-0.071731	0.684691	0.00473059	0.334302	0.00684703	0.798765	0.000131167	0.297316	-0.0346469	0.913535	0.784588	0.216117	0.449575	0.999498
X3929758	215	283	1.05054	1.08922	0.596659	0.000565055	0.564761	0.0258015	0.936593	1.2772e-05	0.927523	0.00407612	0.702646	0.00108761	0.610849	0.0421137	0.895869	0.00121758	0.928277	0.000300664	0.193251	0.00412494	0.271634	-0.0374392	0.192892	0.00413158	0.169499	-0.0463768	0.776658	0.000162394	0.928139	0.00286474	0.776658	0.000185205	0.966721	-0.00129055	0.645175	0.00121758	0.647363	0.00333782	0.681009	0.000340995	0.551221	-0.0201581	0.913535	0.909751	0.965904	0.965459	0.999498
X360518	215	283	0.510097	0.538234	0.598981	0.000557937	0.717862	0.016191	0.0453811	0.008049	0.0449523	0.0898507	0.610656	0.00206471	0.547929	0.049728	0.629544	0.00349914	0.599734	0.0020636	0.00148669	0.0243507	0.0203936	0.0828962	0.329088	0.00232326	0.435513	0.02764	0.153593	0.00410096	0.0337713	0.0705917	0.153593	0.0145971	0.0683481	0.0587948	0.115968	0.00349914	0.131851	0.0112931	0.262364	0.00253209	0.590292	0.0191239	0.913535	0.960412	0.243472	0.239351	0.999498
X329205	215	283	0.390538	0.413308	0.599942	0.000555008	0.621556	0.0221208	0.750991	0.000203208	0.644219	0.0206941	0.774127	0.000425438	0.979298	0.00214753	0.516924	0.00459426	0.721145	0.00132	0.140069	0.00530261	0.285828	-0.0384213	0.173108	0.00452167	0.137626	-0.0529735	0.683867	0.000334566	0.406859	0.027797	0.683867	0.000787551	0.501692	-0.021853	0.757757	0.00459426	0.667239	0.00316081	0.548907	0.000724821	0.497329	-0.0242866	0.913535	0.94086	0.893827	0.813952	0.999498
X197367	215	283	0.357966	0.373695	0.602528	0.000547177	0.465197	0.0327262	0.550575	0.000718788	0.644993	0.0206458	0.722253	0.000761419	0.789307	0.0221145	0.139638	0.0110274	0.151761	0.00758904	0.232429	0.00347608	0.229737	0.04213	0.698805	0.000365545	0.663216	-0.0151505	0.266973	0.00248376	0.3485	0.0305448	0.266973	0.0021811	0.11197	0.0502169	0.274341	0.0110274	0.251255	0.00824946	0.67276	0.000359956	0.478651	-0.0246467	0.913535	0.863531	0.791049	0.813952	0.999498
X3866932	215	283	0.193815	0.207715	0.603101	0.00054545	0.774201	0.0128556	0.832949	8.97794e-05	0.898586	0.00571109	0.356004	0.00769049	0.312795	0.0835364	0.0210638	0.0194723	0.0154059	0.0167193	0.338367	0.00223586	0.213266	0.0461188	0.970484	3.34333e-06	0.85094	-0.00691508	0.280829	0.00234452	0.230196	0.041324	0.280829	0.00123821	0.760898	-0.0101763	0.631934	0.0194723	0.357446	0.0065114	0.814308	0.000111326	0.731734	-0.0126151	0.913535	0.975312	0.924231	0.956135	0.999498
X589071	215	283	1.80943	1.76784	0.603659	0.000543771	0.952093	0.00269221	0.601955	0.000548906	0.419028	0.0362122	0.59348	0.00259953	0.728453	0.0287332	0.0552011	0.0152389	0.0592512	0.0113531	0.591145	0.000704416	0.443844	-0.0256814	0.0196684	0.0131992	0.011967	-0.0835247	0.0570092	0.00728378	0.04585	0.0623046	0.0570092	0.00082773	0.994337	0.000223062	0.326548	0.0152389	0.341213	0.00674475	0.0777852	0.00625799	0.476286	0.0237336	0.913535	0.986487	0.823203	0.711679	0.999498
X628226	215	283	0.473889	0.508089	0.605425	0.000538483	0.788379	0.012028	0.318869	0.0020032	0.27171	0.0492534	0.119786	0.00903421	0.342854	0.0785018	0.0770649	0.0137435	0.0577103	0.0114584	0.896376	4.14222e-05	0.191145	0.0481167	0.81331	0.000136183	0.664308	0.0158443	0.93485	1.34856e-05	0.440517	0.0263972	0.93485	0.00128092	0.299364	0.0344379	0.665323	0.0137435	0.774296	0.00224523	0.471199	0.00104721	0.864723	0.00623467	0.913535	0.975312	0.636351	0.604033	0.999498
X359520	215	283	0.239649	0.218595	0.605582	0.000538017	0.928005	0.0040489	0.000180252	0.0279108	0.00111524	0.146071	0.558963	0.0022903	0.370036	0.0741871	0.0959421	0.012751	0.155574	0.00748953	0.593042	0.000697236	0.675395	0.0159412	0.0750108	0.00771081	0.282546	-0.0405239	0.166502	0.00385564	0.297256	0.0368379	0.166502	0.00195892	0.354278	0.0317552	0.123842	0.012751	0.433821	0.00552146	0.809205	0.00011765	0.641949	0.0175537	0.913535	0.986487	0.0136766	0.0419677	0.999498
X536910	215	283	0.534271	0.503944	0.606481	0.000535339	0.596791	0.023706	0.234695	0.00284594	0.219031	0.0550777	0.245955	0.00901328	0.199896	0.106087	0.024408	0.0188316	0.0405523	0.0128667	0.0372973	0.0105345	0.0967464	-0.060337	0.214337	0.00375821	0.382676	-0.0314441	0.528151	0.000802802	0.865777	-0.00571622	0.528151	0.0138851	0.0457368	-0.0654072	0.207033	0.0188316	0.335572	0.00682809	0.689532	0.000322032	0.85633	0.00653728	0.913535	0.924112	0.542786	0.552181	0.999498
X4477019	215	283	0.249276	0.266691	0.606515	0.000535236	0.552891	0.0265924	0.691835	0.000317016	0.280393	0.0483707	0.959424	1.99885e-05	0.894121	0.0110147	0.0451416	0.0161324	0.164866	0.00725686	0.110056	0.00621603	0.0211979	0.0847621	0.610233	0.000634316	0.902294	0.0044899	0.636711	0.000450089	0.213989	0.0426066	0.636711	0.00252836	0.143139	0.0486805	0.793124	0.0161324	0.539269	0.00436461	0.686691	0.000328282	0.501171	0.0246292	0.913535	0.899318	0.858781	0.616457	0.999498
X188113	215	283	0.354519	0.326182	0.612096	0.000518805	0.385296	0.0389041	0.230845	0.00289318	0.170011	0.0614883	0.405961	0.00378805	0.5476	0.049769	0.755538	0.00240245	0.668385	0.00162652	0.957658	6.88349e-06	0.803961	-0.00944469	0.836077	0.000104546	0.93038	0.00330612	0.645656	0.00042659	0.848865	-0.00674825	0.645656	0.000105063	0.736915	-0.0115239	0.539724	0.00240245	0.488783	0.00489429	0.572554	0.000642433	0.467365	0.027443	0.918956	0.813671	0.541014	0.484492	0.999498
X523064	215	283	0.79117	0.759408	0.613142	0.00051576	0.685544	0.0181444	0.522226	0.000826085	0.534418	0.0278401	0.147002	0.0128413	0.112603	0.131308	0.32797	0.00694238	0.298762	0.00486934	0.0556388	0.00890476	0.0335594	0.0745031	0.941796	1.30178e-05	0.940365	0.00261195	0.454862	0.00112653	0.608952	-0.0166787	0.454862	0.00281273	0.0461085	0.0630918	0.0316852	0.00694238	0.0272826	0.0183461	0.233194	0.00286425	0.900131	-0.00437645	0.918956	0.960412	0.785685	0.766883	0.999498
X4435396	215	283	0.138454	0.14796	0.615827	0.000507998	0.566765	0.0256688	0.914678	2.31662e-05	0.95699	0.0024167	0.102599	0.0273098	0.0363268	0.173239	0.30769	0.00725899	0.403885	0.00365643	0.534624	0.00094118	0.279008	0.0400907	0.652466	0.000495127	0.846401	-0.00712344	0.73574	0.000229855	0.600929	0.0180299	0.73574	0.0006217	0.308473	0.0340167	0.0911479	0.00725899	0.122795	0.0116214	0.469062	0.00105733	0.474658	-0.0263074	0.920706	0.909751	0.953854	0.975202	0.999498
X522511	215	283	0.340472	0.35588	0.618573	0.000500135	0.603608	0.0232667	0.181265	0.0036004	0.198519	0.0576173	0.283998	0.00854243	0.263123	0.0926124	0.0886186	0.0131117	0.500263	0.00279456	0.0045124	0.0195025	0.00674861	-0.0953101	0.19997	0.00400318	0.127356	-0.0531771	0.415554	0.00133685	0.602955	-0.0170774	0.415554	0.0193834	0.00967429	-0.0823136	0.0910506	0.0131117	0.0836892	0.013371	0.675829	0.000352831	0.489982	-0.0241948	0.922539	0.92757	0.488233	0.530841	0.999498
X4451906	215	283	0.222184	0.205556	0.622004	0.000490416	0.504439	0.0299124	0.540323	0.000756407	0.246817	0.0518964	0.790762	0.000561539	0.729957	0.0285675	0.29169	0.00752209	0.252462	0.00554616	0.196381	0.00406761	0.430983	-0.0297981	0.805998	0.000147279	0.863979	0.00643842	0.868728	5.51257e-05	0.592733	0.0188037	0.868728	0.00979191	0.118208	-0.053304	0.204652	0.00752209	0.267558	0.00794433	0.625287	0.000481229	0.938263	-0.00291906	0.925384	0.888421	0.791049	0.574015	0.999498
X162162	215	283	0.202131	0.189131	0.627604	0.000474808	0.565551	0.0257492	0.0463004	0.00798135	0.0356284	0.0941545	0.2277	0.0173694	0.151437	0.118718	0.337923	0.00679322	0.319999	0.0045932	0.318289	0.00242919	0.296008	0.0387486	0.236567	0.00341523	0.202247	0.0468654	0.945806	9.32504e-06	0.57158	0.0194994	0.945806	4.12086e-06	0.718274	0.0120749	0.664663	0.00679322	0.462744	0.00518403	0.311944	0.0020613	0.510294	0.0242277	0.929191	0.909751	0.243472	0.220678	0.999498
X515632	215	283	0.476701	0.502333	0.629589	0.000469353	0.433423	0.0351026	0.0665213	0.00677179	0.0727611	0.0804057	0.499383	0.00379364	0.46981	0.0598183	0.542968	0.00432726	0.428945	0.00341407	0.0266816	0.0119217	0.0108303	-0.0920263	0.0148847	0.0143768	0.00413152	-0.10267	0.544488	0.000740964	0.620341	0.016629	0.544488	0.0132793	0.0296547	-0.0707835	0.279812	0.00432726	0.217751	0.00893758	0.939087	1.17852e-05	0.6817	-0.0147022	0.929191	0.842256	0.292284	0.32238	0.999498
X3890155	215	283	0.487342	0.503493	0.630041	0.000468116	0.574244	0.0251754	0.530693	0.000792953	0.392416	0.0383244	0.728738	0.000839694	0.658487	0.0365804	0.513012	0.00463521	0.563357	0.00231586	0.216859	0.00371721	0.126774	0.0526207	0.626987	0.000576557	0.364839	-0.0309608	0.485287	0.000982281	0.806818	-0.00783417	0.485287	0.00969579	0.0279815	0.0682317	0.0517366	0.00463521	0.0578422	0.0150305	0.424368	0.00128714	0.479679	-0.0241583	0.929191	0.909751	0.785685	0.700578	0.999498
X195855	215	283	0.166361	0.177299	0.631019	0.000465445	0.752777	0.0141146	0.813855	0.000111879	0.966781	0.00186621	0.918322	6.0018e-05	0.791322	0.021898	0.698294	0.00288957	0.846666	0.000672293	0.0264142	0.0119637	0.0926013	-0.0619023	0.731088	0.000288396	0.374305	-0.0324214	0.231762	0.00288184	0.653888	-0.0154026	0.231762	0.00473052	0.569401	-0.0189502	0.778654	0.00288957	0.86753	0.00146317	0.323309	0.0019668	0.579334	-0.0203305	0.929191	0.974583	0.914834	0.981331	0.999498
X177061	215	283	0.48436	0.510982	0.632217	0.000462186	0.817209	0.0103574	0.0459419	0.00800757	0.0565143	0.0854569	0.547338	0.0027584	0.407103	0.0686087	0.720635	0.0026978	0.659339	0.00168148	0.169958	0.00458849	0.126722	-0.0553519	0.419754	0.00158849	0.445973	-0.0273896	0.988393	4.2708e-07	0.982446	0.000751995	0.988393	0.00592238	0.105575	-0.0529616	0.642593	0.0026978	0.472973	0.00506871	0.501097	0.000913029	0.52175	-0.0230806	0.929191	0.975312	0.243472	0.276647	0.999498
X587041	215	283	0.506879	0.471886	0.634555	0.000455868	0.578199	0.0249157	1.4329e-06	0.0458113	8.05975e-06	0.200018	0.560678	0.00183714	0.878907	0.012609	0.156021	0.0105113	0.237603	0.00578986	0.428876	0.00152719	0.708938	-0.0140379	0.0115373	0.0154607	0.03354	-0.0791609	0.156294	0.00404773	0.0894172	0.0593226	0.156294	0.001478	0.416404	0.0275485	0.624363	0.0105113	0.768251	0.00229582	0.203723	0.003255	0.336838	0.0358214	0.930374	0.911603	0.000869772	0.00244613	0.999498
X4372795	215	283	0.210547	0.228608	0.636499	0.000450656	0.730545	0.015433	0.187411	0.00350113	0.244771	0.0521217	0.412946	0.00253242	0.567776	0.0472836	0.121245	0.0116799	0.27522	0.00519931	0.917017	2.65101e-05	0.669841	-0.0160713	0.498007	0.00112069	0.836826	0.00770366	0.12894	0.00464149	0.720402	-0.0125738	0.12894	0.00124431	0.513439	-0.0222455	0.611122	0.0116799	0.642218	0.00338413	0.340479	0.00183208	0.656124	-0.0166992	0.930975	0.967903	0.488233	0.571446	0.999498
X3588390	215	283	0.191445	0.181111	0.639203	0.000443466	0.920085	0.00449572	0.402003	0.0014164	0.43767	0.0347794	0.218024	0.00648744	0.433042	0.064884	0.432028	0.00554298	0.279484	0.00513751	0.408098	0.00166975	0.205251	0.0464053	0.832409	0.000109347	0.695796	-0.0142087	0.510361	0.000874142	0.229913	0.0409807	0.510361	0.00526164	0.037674	0.0688208	0.0961261	0.00554298	0.132716	0.0112629	0.925608	1.7595e-05	0.739936	0.012106	0.931737	0.98326	0.693227	0.721918	0.999498
X319153	215	283	0.136465	0.126081	0.64009	0.000441124	0.798761	0.0114246	0.117331	0.0049375	0.208281	0.0563861	0.613854	0.00175045	0.417548	0.0670925	0.192825	0.00951581	0.134494	0.00807324	0.0433909	0.00991414	0.0550259	-0.0728884	0.035163	0.0107772	0.00981545	-0.0972338	0.954291	6.63075e-06	0.794809	0.00920979	0.954291	0.00807288	0.193133	-0.0446761	0.346535	0.00951581	0.474603	0.00505053	0.884675	4.24573e-05	0.833004	0.00797591	0.931737	0.975312	0.382903	0.542603	0.999498
X199430	215	283	0.121127	0.130254	0.641662	0.000436987	0.819099	0.0102485	0.269232	0.00246045	0.465176	0.0327278	0.0725051	0.0136452	0.109635	0.132403	0.680342	0.00304563	0.906456	0.00039674	0.530589	0.000959887	0.415786	-0.030509	0.605973	0.000649559	0.405301	-0.0309271	0.0415255	0.00834928	0.34413	-0.0330641	0.0415255	0.000998825	0.839131	-0.00688995	0.429691	0.00304563	0.707888	0.00280691	0.720586	0.000258154	0.57153	-0.0211191	0.931792	0.975312	0.587856	0.728863	0.999498
X581021	215	283	0.666959	0.635365	0.645942	0.000425851	0.813888	0.0105491	0.213265	0.0031215	0.29567	0.0468619	0.00247338	0.0280524	0.0640121	0.153281	0.0448664	0.0161595	0.100923	0.00922347	0.297615	0.0026457	0.471378	-0.0253228	0.476671	0.00123603	0.346136	-0.0328303	0.451188	0.00114498	0.278966	-0.0354407	0.451188	0.0030914	0.263967	-0.0354345	0.120857	0.0161595	0.0094182	0.0229372	0.117067	0.00494459	0.955006	-0.00198213	0.93285	0.975312	0.516129	0.623165	0.125112
X328098	215	283	0.329701	0.350528	0.647475	0.000421906	0.499112	0.0302873	0.581783	0.000612044	0.317942	0.0447527	0.376081	0.0108743	0.531072	0.0518388	0.0926463	0.01291	0.069932	0.0106909	0.63006	0.000566333	0.827859	-0.00807969	0.130234	0.00557589	0.190757	-0.0481131	0.454794	0.00112686	0.99057	0.000418688	0.454794	1.2677e-05	0.638448	0.0157393	0.198875	0.01291	0.493129	0.0048471	0.143917	0.00430065	0.407935	-0.0305103	0.93285	0.888421	0.808962	0.634902	0.999498
X1105486	215	283	0.564697	0.531149	0.649094	0.000417761	0.817348	0.0103494	1.78066e-05	0.0364736	4.5339e-06	0.205471	0.323007	0.0046116	0.380943	0.0725116	0.0964986	0.0127247	0.0647298	0.0109998	0.614685	0.000618633	0.860382	-0.00656231	0.0389877	0.0103524	0.0371474	-0.0769125	0.168144	0.00382598	0.227964	0.0417312	0.168144	2.68435e-06	0.921202	0.003332	0.798641	0.0127247	0.93456	0.000863607	0.0984539	0.00549526	0.52511	0.0234917	0.93285	0.975312	0.00540431	0.00244613	0.999498
X575261	215	283	0.338154	0.319205	0.649983	0.000415496	0.667998	0.0192193	0.00152713	0.0200695	0.00832862	0.118232	0.533161	0.00248132	0.459594	0.0612028	0.196367	0.00942958	0.146092	0.00774167	0.413999	0.00162819	0.387204	0.0315506	0.1558	0.00490739	0.255456	-0.0411262	0.245202	0.00272169	0.0441134	0.0682343	0.245202	0.00471896	0.121021	0.0510142	0.171956	0.00942958	0.185516	0.00969851	0.338976	0.00184351	0.468428	0.0262468	0.93285	0.960412	0.0463485	0.114934	0.999498
X525215	215	283	0.892517	0.920088	0.654925	0.00040304	0.531701	0.0280254	0.00718474	0.0144778	0.0052911	0.124967	0.485997	0.0032965	0.443961	0.063355	0.267897	0.00793817	0.258434	0.00545222	0.987066	6.41715e-07	0.997399	-0.000124324	0.453657	0.00137024	0.513939	0.0222243	0.915948	2.24793e-05	0.924627	-0.00302416	0.915948	0.000505568	0.949918	0.0019513	0.991756	0.00793817	0.990808	0.00021923	0.188719	0.00348048	0.483255	-0.0238661	0.93285	0.888421	0.106369	0.0944617	0.999498
X938948	215	283	0.335594	0.357316	0.655053	0.000402721	0.692441	0.0177248	0.261101	0.00254551	0.0968852	0.0743929	0.638447	0.000807745	0.565086	0.0476125	0.458157	0.00523639	0.22536	0.00600234	0.944435	1.18621e-05	0.389061	0.0318432	0.370855	0.00195364	0.352936	0.0340406	0.910443	2.55329e-05	0.654919	0.0153919	0.910443	1.61341e-06	0.278937	0.0361446	0.171914	0.00523639	0.078864	0.0136394	0.412363	0.00135524	0.534512	-0.0228349	0.93285	0.960412	0.579229	0.386903	0.999498
X388019	215	283	0.593954	0.617329	0.656174	0.000399929	0.834831	0.00934353	0.339496	0.00183954	0.294825	0.0469439	0.875698	0.000159075	0.835883	0.0171449	0.745055	0.00249071	0.603009	0.00204164	0.446701	0.00141294	0.651901	-0.0157042	0.954308	8.01716e-06	0.673243	-0.0145526	0.918195	2.12889e-05	0.434355	0.0252915	0.918195	0.0002689	0.683493	0.0128012	0.90288	0.00249071	0.847043	0.00163694	0.317211	0.00201695	0.692133	-0.0136818	0.93285	0.975312	0.636658	0.623165	0.999498
X4127460	215	283	0.364971	0.387082	0.656613	0.000398839	0.874695	0.00706661	0.0384383	0.00861158	0.078462	0.0788532	0.47914	0.0051098	0.580286	0.0457638	0.735106	0.00257481	0.679497	0.00156	0.132098	0.00552235	0.139917	-0.0547589	0.0150393	0.014333	0.015509	-0.0889903	0.170218	0.00378902	0.213509	0.042886	0.170218	0.00159897	0.350183	-0.0312681	0.0821872	0.00257481	0.0549241	0.0152613	0.615093	0.000510112	0.753399	-0.0115731	0.93285	0.975312	0.226525	0.340189	0.999498
X1017181	215	283	0.375756	0.399477	0.657275	0.000397198	0.358345	0.04116	0.000249296	0.0267152	9.11244e-05	0.17535	0.123136	0.00930955	0.370338	0.0741403	0.970122	0.000494114	0.941538	0.000243368	0.985277	8.31532e-07	0.565417	0.0211666	0.689994	0.000388426	0.883395	0.00536448	0.994199	1.06673e-07	0.528078	0.0215949	0.994199	0.000417832	0.416274	0.0270042	0.484058	0.000494114	0.484924	0.00493645	0.188079	0.00349056	0.236333	-0.0432645	0.93285	0.796759	0.0168136	0.0138281	0.999498
X363794	215	283	1.48214	1.52019	0.657759	0.000396001	0.818225	0.0102988	0.025944	0.00995964	0.00617724	0.122703	0.792917	0.00066735	0.969662	0.00314759	0.299579	0.0073908	0.363189	0.00408389	0.0299343	0.0114433	0.0138113	0.0834642	0.520564	0.00100749	0.308197	0.0342493	0.307432	0.00210006	0.0949643	-0.0527085	0.307432	0.00357339	0.0601553	0.0575714	0.119122	0.0073908	0.0679356	0.0143107	0.871856	5.25072e-05	0.889148	0.00470643	0.93285	0.975312	0.190632	0.10152	0.999498
X589076	215	283	0.423242	0.402131	0.661053	0.00038791	0.691101	0.0178062	0.887425	4.04433e-05	0.719698	0.016081	0.53728	0.00271841	0.449218	0.0626266	0.00581126	0.0249914	0.00369737	0.0223727	0.540038	0.000916477	0.296359	-0.0385341	0.0322414	0.0111356	0.0143899	-0.0895	0.200849	0.00329665	0.265408	0.0380911	0.200849	0.00227616	0.335835	-0.0319375	0.104327	0.0249914	0.0916832	0.0129574	0.448492	0.00115868	0.795979	0.00945101	0.933312	0.960412	0.93932	0.868503	0.999498
X833731	215	283	0.228157	0.209399	0.664312	0.000380003	0.67186	0.0189818	0.0370015	0.00874126	0.0634834	0.08316	0.00331962	0.0137256	0.20623	0.104609	0.0113332	0.0221452	0.109986	0.00887913	0.164398	0.00470999	0.160527	-0.0533146	0.348317	0.00214563	0.0809714	-0.0657155	0.342635	0.0018158	0.883672	-0.00519206	0.342635	0.00214075	0.502855	-0.0230071	0.257366	0.0221452	0.204345	0.00924049	0.660074	0.000390306	0.609189	0.019338	0.933312	0.960412	0.224995	0.294156	0.143929
X535601	215	283	0.511306	0.484739	0.66439	0.000379816	0.651268	0.0202547	0.0162424	0.0115901	0.0221728	0.102501	0.353003	0.00319306	0.788802	0.0221688	0.0388903	0.0167909	0.102142	0.0091754	0.751868	0.000244093	0.73232	0.0124814	0.107299	0.00631346	0.145608	-0.0525923	0.165629	0.00387153	0.195437	0.0438454	0.165629	6.17548e-08	0.453032	0.0246571	0.996816	0.0167909	0.981601	0.000352769	0.866213	5.72783e-05	0.602067	0.0188609	0.933312	0.950287	0.158651	0.181877	0.999498
X189899	215	283	0.650166	0.617565	0.665219	0.00037782	0.450137	0.0338407	0.888347	3.97793e-05	0.780572	0.0124832	0.00025575	0.040289	0.0134926	0.20446	0.0728192	0.0139987	0.0697744	0.0106999	0.00239667	0.0222585	0.00190103	0.113873	0.837467	0.000102754	0.736256	0.0122562	0.00442164	0.0162182	0.00686491	0.092217	0.00442164	0.0167624	0.000229239	0.121869	0.00195712	0.0139987	0.00301567	0.0277578	0.266178	0.00249202	0.296798	0.0380059	0.933312	0.853492	0.93932	0.899493	0.0221772
X238739	215	283	0.573398	0.542479	0.669677	0.000367197	0.689998	0.0178732	0.287854	0.00227718	0.516151	0.0290953	0.491334	0.00391507	0.402581	0.0692723	0.713513	0.00275867	0.573748	0.00224219	0.762849	0.000222315	0.927473	-0.00332418	0.343371	0.00219004	0.549128	-0.0216079	0.129204	0.00463511	0.659382	-0.0150516	0.129204	0.015329	0.056859	0.0630917	0.0884613	0.00275867	0.11011	0.0121222	0.934664	1.3563e-05	0.708581	0.0136298	0.933312	0.960412	0.602508	0.75701	0.999498
X180216	215	283	0.424982	0.450093	0.672632	0.000360255	0.85155	0.00838602	0.161926	0.00394003	0.241138	0.0525251	0.860715	0.000172258	0.705417	0.031285	0.113901	0.011967	0.0461691	0.0123492	0.0312994	0.0112584	0.0493312	0.0723053	0.892143	4.48967e-05	0.923931	-0.00349539	0.083356	0.00603262	0.0560447	0.0656027	0.083356	0.00841904	0.0822874	0.0578832	0.0959302	0.011967	0.265031	0.0079905	0.460578	0.00109826	0.759469	0.0112343	0.933312	0.975312	0.468044	0.569006	0.999498
X358944	215	283	0.449427	0.426417	0.673632	0.000357923	0.449435	0.0338932	0.0158752	0.0116703	0.0247687	0.1006	0.622474	0.00231999	0.678519	0.034303	0.00128867	0.0313074	0.00302739	0.0231621	0.133001	0.00549672	0.249574	0.0421059	0.596407	0.000684623	0.300774	-0.0375122	0.0444156	0.0081216	0.0268208	0.0756054	0.0444156	0.0032935	0.188968	0.0435017	0.389537	0.0313074	0.374139	0.00628076	0.0543355	0.00744412	0.194345	0.0473208	0.933312	0.853492	0.158651	0.18963	0.999498
X189076	215	283	0.475064	0.451737	0.674413	0.000356108	0.468758	0.0324657	0.804	0.000124291	0.756865	0.0138735	0.666335	0.00146177	0.681684	0.0339456	0.043296	0.0163171	0.0331703	0.0136678	0.144182	0.00519463	0.343046	-0.0346151	0.131469	0.00554033	0.100717	-0.0593887	0.792772	0.00013928	0.801616	0.0085549	0.792772	0.00470822	0.570417	-0.0187314	0.459589	0.0163171	0.477662	0.00501651	0.604505	0.000541235	0.390634	0.0311817	0.933312	0.867488	0.914523	0.890343	0.999498
X368462	215	283	0.26146	0.244186	0.675182	0.000354327	0.575526	0.0250911	0.0474673	0.00789749	0.429648	0.0353915	0.893597	9.78824e-05	0.976873	0.00239915	0.0243687	0.0188386	0.00375564	0.022311	0.0334634	0.0109818	0.00646329	0.102626	0.727512	0.000296436	0.570545	0.0212023	0.152858	0.00411561	0.0773029	0.0621395	0.152858	0.0104891	0.022606	0.0778246	0.104307	0.0188386	0.168323	0.0101562	0.330846	0.00190652	0.323057	0.0371195	0.933312	0.909751	0.243472	0.716473	0.999498
X1565317	215	283	0.727692	0.697586	0.675688	0.000353156	0.990918	0.000510058	0.689184	0.000322794	0.562844	0.0259287	0.317704	0.00748374	0.178648	0.111307	0.623245	0.0035568	0.675083	0.0015863	0.0573835	0.00878035	0.0524424	-0.0682758	0.219893	0.00366863	0.14664	-0.0506543	0.34575	0.00179253	0.27488	-0.0357904	0.34575	2.77954e-05	0.187668	-0.0418834	0.587588	0.0035568	0.40357	0.00589461	0.162965	0.00392064	0.446918	-0.0266195	0.933312	0.99584	0.857243	0.782956	0.999498
X2134452	215	283	0.303728	0.29222	0.676353	0.000351623	0.635547	0.0212375	0.748443	0.000207534	0.805618	0.0110273	0.141803	0.0105531	0.24475	0.0962668	0.644037	0.00336774	0.553609	0.00238623	0.284372	0.00279481	0.31523	0.0357279	0.542767	0.000904197	0.584757	-0.019276	0.400187	0.00142736	0.40725	0.0273626	0.400187	0.000502384	0.185403	0.042424	0.142721	0.00336774	0.137444	0.0111009	0.878949	4.68118e-05	0.657426	0.0156378	0.933312	0.947649	0.892544	0.918818	0.999498
X1083508	215	283	0.777955	0.745375	0.677131	0.000349834	0.91235	0.00493259	0.98859	4.12717e-07	0.942407	0.00323734	0.709811	0.000801673	0.945617	0.00564528	0.954579	0.000664125	0.771171	0.00104933	0.352908	0.00210516	0.387265	-0.0304111	0.388545	0.00181396	0.328349	-0.0340788	0.878787	4.69383e-05	0.968021	-0.00133071	0.878787	0.00199414	0.376562	0.0282909	0.714108	0.000664125	0.764777	0.00232491	0.324456	0.00195751	0.677255	0.0146572	0.933312	0.983177	0.996153	0.968146	0.999498
X206887	215	283	0.211502	0.200107	0.678073	0.000347675	0.414224	0.0365875	0.173743	0.00372734	0.225223	0.0543449	0.758088	0.000947355	0.841514	0.0165486	0.0103602	0.0225296	0.0860789	0.00986012	0.0354428	0.0107446	0.129402	0.0560524	0.0913987	0.00693448	0.289601	0.0388057	0.386886	0.00150987	0.372048	0.0307308	0.386886	0.00430127	0.078982	0.0586652	0.52738	0.0225296	0.578858	0.00397396	0.470272	0.00105159	0.428586	0.0290989	0.933312	0.833526	0.482595	0.560289	0.999498
X198185	215	283	0.341547	0.354	0.680049	0.00034317	0.756144	0.013916	0.644771	0.000428881	0.685314	0.0181585	0.954461	1.95906e-05	0.868922	0.0136578	0.692385	0.00294073	0.578296	0.00221036	0.465105	0.00130216	0.26382	0.039116	0.768363	0.000211797	0.985029	0.000663664	0.966632	3.53178e-06	0.76296	-0.0098366	0.966632	0.000337448	0.400789	0.0265619	0.561576	0.00294073	0.665917	0.00317249	0.544332	0.000741541	0.612229	-0.0176446	0.933914	0.974583	0.839418	0.852429	0.999498
X367433	215	283	0.149972	0.140058	0.68353	0.000335322	0.643416	0.0207443	0.0881384	0.00585173	0.262713	0.0501885	0.845151	0.000376149	0.443448	0.0634264	0.667346	0.00315986	0.693836	0.00147576	0.663639	0.000461758	0.426893	-0.0297698	0.62627	0.000578958	0.79797	0.00951791	0.113941	0.00503007	0.784603	-0.00958996	0.113941	9.11853e-05	0.59919	0.0178746	0.66385	0.00315986	0.660848	0.00321741	0.651513	0.000411616	0.955603	0.00209655	0.935935	0.947649	0.330986	0.593405	0.999498
X196769	215	283	0.477279	0.453371	0.686595	0.000328495	0.43431	0.035035	0.463044	0.00108624	0.795178	0.0116326	0.53764	0.00243462	0.542992	0.0503428	0.0181825	0.0201098	0.0120412	0.0176978	0.192195	0.00414452	0.28808	-0.0388738	0.185018	0.00428103	0.128132	-0.0551831	0.0401685	0.00846197	0.0113343	0.0865088	0.0401685	0.004406	0.668481	-0.0142021	0.130734	0.0201098	0.309528	0.00722955	0.942345	1.05562e-05	0.518341	0.0235684	0.935935	0.842256	0.743565	0.91007	0.999498
X157327	215	283	0.169338	0.161024	0.688062	0.000325258	0.543605	0.0272169	0.839977	8.22829e-05	0.873035	0.00716102	0.981258	3.09866e-06	0.797237	0.0212633	0.129059	0.011392	0.304252	0.00479613	0.336712	0.00225121	0.428198	0.0291688	0.960193	6.0834e-06	0.658192	-0.0161521	0.78081	0.000156255	0.680856	0.0140947	0.78081	0.00661278	0.0252008	0.0743377	0.014419	0.011392	0.0449067	0.0161555	0.995949	5.20325e-08	0.72408	0.0129186	0.935935	0.891806	0.924231	0.949752	0.999498
X4354229	215	283	0.286153	0.297377	0.688084	0.00032521	0.646335	0.020562	0.840366	8.18783e-05	0.912671	0.00491443	0.899836	8.50565e-05	0.779503	0.0231702	0.184031	0.00973644	0.202267	0.00643644	0.533364	0.000946993	0.505309	0.0237955	0.869492	6.5921e-05	0.698518	-0.01372	0.730262	0.000239873	0.702873	0.0126866	0.730262	0.000983822	0.117527	0.0504673	0.050768	0.00973644	0.058522	0.0149783	0.96486	3.91704e-06	0.848206	-0.00680264	0.935935	0.947649	0.924231	0.961671	0.999498
X193667	215	283	0.108183	0.115337	0.689231	0.000322691	0.838678	0.00912285	0.780411	0.00015684	0.876834	0.00694499	0.879799	0.00016114	0.748125	0.0265755	0.960557	0.000600806	0.679306	0.00156114	0.776361	0.000197032	0.804964	-0.00933175	0.429501	0.00152307	0.710372	0.0139031	0.0303873	0.00941501	0.0555504	-0.06731	0.0303873	0.00161625	0.617389	-0.0170428	0.654627	0.000600806	0.768892	0.00229044	0.658734	0.000393595	0.794893	-0.00977009	0.935935	0.975312	0.909231	0.949752	0.999498
X350036	215	283	0.974054	1.0018	0.695152	0.000309869	0.663431	0.0195009	0.0477318	0.00787879	0.0326524	0.0957313	0.831307	0.000379099	0.78871	0.0221787	0.731834	0.00260254	0.728431	0.00127943	0.531293	0.000956604	0.330282	0.033616	0.769122	0.000210372	0.944085	-0.00241219	0.777396	0.000161294	0.368983	0.028845	0.777396	0.000323283	0.259873	0.035107	0.259606	0.00260254	0.245092	0.00836949	0.104257	0.00531214	0.457019	-0.0254973	0.935945	0.960412	0.243472	0.208632	0.999498
X370287	215	283	0.992989	1.02339	0.697564	0.000304733	0.841701	0.00894959	0.0602825	0.00709798	0.0383596	0.0928033	0.227333	0.00797962	0.231408	0.0990429	0.0413224	0.0165232	0.0527079	0.0118204	0.211732	0.00380115	0.350343	-0.0320318	0.862362	7.33951e-05	0.82002	-0.00774464	0.561121	0.000681435	0.382758	0.0278584	0.561121	0.00732451	0.233694	-0.0368576	0.653962	0.0165232	0.578068	0.00398157	0.110963	0.00511392	0.418764	-0.0275533	0.935945	0.975312	0.275883	0.223887	0.999498
X586271	215	283	0.342882	0.329993	0.698059	0.000303684	0.684516	0.0182071	0.568609	0.000655719	0.497202	0.0304222	0.317482	0.00614047	0.212124	0.103264	0.97687	0.000413331	0.957239	0.000176558	0.00832519	0.0168578	0.00219643	0.108142	0.302087	0.00259725	0.135666	0.0522393	0.389078	0.001496	0.0575109	0.0623909	0.389078	0.00414553	0.0332592	0.0678857	0.364984	0.000413331	0.0873487	0.0131772	0.428828	0.00126257	0.715533	0.0127892	0.935945	0.960412	0.802664	0.751681	0.999498
X186703	215	283	0.133837	0.125745	0.698152	0.000303488	0.847293	0.00862941	0.17474	0.00371015	0.144072	0.0654597	0.733062	0.000790554	0.469079	0.0599169	0.43309	0.00553022	0.440243	0.00330938	0.563741	0.00081351	0.646309	0.0172962	0.922202	2.32906e-05	0.71408	-0.0136918	0.171944	0.00375862	0.202123	0.0449391	0.171944	0.000220321	0.51325	0.0223583	0.175298	0.00553022	0.375259	0.00626561	0.428791	0.00126276	0.458648	0.027883	0.935945	0.975312	0.482595	0.451065	0.999498
X193008	215	283	0.426006	0.411529	0.698218	0.00030335	0.639779	0.0209719	0.459256	0.00110475	0.616046	0.022471	0.969783	1.18265e-05	0.997173	0.000293188	0.825887	0.00181452	0.858919	0.000614276	0.00601584	0.0182575	0.0171376	-0.0843189	0.16159	0.00477314	0.107734	-0.0564026	0.0391652	0.00854788	0.282058	-0.0353227	0.0391652	0.0215751	0.00645759	-0.0867281	0.106145	0.00181452	0.192119	0.00953317	0.685389	0.000331171	0.809262	0.00847062	0.935945	0.947649	0.741015	0.800728	0.999498
X1062061	215	283	0.762834	0.790083	0.69849	0.000302775	0.85567	0.00815061	0.0676424	0.00671663	0.0753989	0.0796754	0.652111	0.00153316	0.638598	0.0388693	0.921174	0.000989569	0.880869	0.000512377	0.0474944	0.00954579	0.0816964	-0.0613525	0.105877	0.00636477	0.146026	-0.0507855	0.493423	0.000946176	0.320026	0.03251	0.493423	0.0158825	0.0403524	-0.0649959	0.0255424	0.000989569	0.0454005	0.0161071	0.70042	0.000298714	0.99435	0.000257811	0.935945	0.975312	0.292284	0.32926	0.999498
X347640	215	283	0.123572	0.115477	0.700969	0.000297567	0.80613	0.0109976	0.0746842	0.00639108	0.116851	0.0702695	0.264802	0.0217338	0.300021	0.0857721	0.255191	0.00817418	0.112901	0.00877438	0.228257	0.00353876	0.288503	-0.0403047	0.0689042	0.00804785	0.106475	-0.0607524	0.46458	0.00107881	0.329694	0.0344143	0.46458	1.3523e-05	0.892647	0.00463163	0.411554	0.00817418	0.947905	0.000732498	0.873923	5.0813e-05	0.847423	0.00726456	0.9365	0.975312	0.302222	0.419854	0.999498
X583117	215	283	1.64394	1.67188	0.70254	0.000294292	0.94159	0.00328338	0.113881	0.00503173	0.091898	0.0755277	0.595441	0.00191026	0.547422	0.049791	0.547912	0.00427764	0.36342	0.00408133	0.106782	0.00633204	0.205698	-0.042375	0.00289903	0.0214275	0.00325683	-0.0976515	0.804768	0.000123299	0.744439	0.0101644	0.804768	0.00112131	0.935826	-0.00244187	0.802818	0.00427764	0.876495	0.00138627	0.973724	2.1896e-06	0.726837	0.0116288	0.9365	0.986487	0.38046	0.37947	0.999498
X353615	215	283	0.21359	0.203101	0.704615	0.000289999	0.432725	0.035156	0.183582	0.00356252	0.139005	0.0662982	0.997043	8.4961e-08	0.908801	0.00948031	0.0808028	0.0135297	0.02275	0.0151694	0.726283	0.000299227	0.496466	0.0251148	0.890629	4.61738e-05	0.82651	-0.00803366	0.425842	0.00127897	0.0260271	0.0765348	0.425842	0.00026532	0.212008	0.0416631	0.569795	0.0135297	0.298988	0.00740052	0.610827	0.000522512	0.495672	0.0250211	0.9365	0.842256	0.488233	0.449575	0.999498
X271214	215	283	0.888599	0.871928	0.705477	0.000288227	0.887473	0.0063409	0.789471	0.00014386	0.841261	0.00897478	0.529454	0.00274722	0.430918	0.065184	0.327739	0.00694588	0.46044	0.00312873	0.530481	0.000960395	0.546694	0.0203987	0.375176	0.00191867	0.36546	-0.0303561	0.0462752	0.00798319	0.189269	0.0412532	0.0462752	0.00246738	0.210594	0.0381623	0.0201442	0.00694588	0.020041	0.0196882	0.847788	7.43491e-05	0.816848	-0.00777831	0.9365	0.977116	0.913289	0.927855	0.999498
X336710	215	283	0.122654	0.115682	0.706618	0.00028589	0.782387	0.0123773	0.380287	0.00155232	0.323886	0.0442063	0.727707	0.000705895	0.450045	0.0625124	0.692636	0.00293855	0.726624	0.00128945	0.354209	0.00209382	0.299913	-0.0390745	0.0557801	0.00889453	0.0517032	-0.0726822	0.266376	0.00248996	0.109434	0.0561938	0.266376	0.000430057	0.9429	-0.0024508	0.918646	0.00293855	0.712333	0.00276877	0.72117	0.000257029	0.63316	0.0178988	0.9365	0.975312	0.674954	0.638308	0.999498
X362094	215	283	0.263705	0.273926	0.711618	0.000275777	0.833926	0.0093955	0.620597	0.000494385	0.651286	0.0202535	0.350391	0.00494201	0.453215	0.0620758	0.890645	0.00126346	0.794168	0.000930717	0.876644	5.88376e-05	0.791152	-0.0094781	0.736489	0.000276486	0.601491	-0.018516	0.0451739	0.00806444	0.2198	-0.040847	0.0451739	0.0013578	0.769934	-0.00945061	0.169865	0.00126346	0.273373	0.00783955	0.775498	0.000164131	0.764377	-0.0106613	0.941072	0.975312	0.831573	0.81849	0.999498
X198221	215	283	0.208332	0.219383	0.714161	0.000270713	0.879641	0.0067855	0.069624	0.00662149	0.106226	0.0723875	0.972408	7.97568e-06	0.775517	0.0236005	0.588116	0.00388528	0.464936	0.00308958	0.570051	0.00078747	0.492465	-0.0255487	0.953546	8.28698e-06	0.869185	-0.0060882	0.39048	0.00148718	0.29213	0.0364473	0.39048	0.00383631	0.339224	-0.0320997	0.613888	0.00388528	0.532144	0.00443707	0.138274	0.00442421	0.426924	-0.0293505	0.942382	0.975312	0.292742	0.405528	0.999498
X319262	215	283	0.259235	0.247922	0.720678	0.000257976	0.722534	0.0159112	0.00455868	0.0161084	0.00402705	0.128878	0.903712	8.57721e-05	0.703166	0.0315359	0.816475	0.00189318	0.687485	0.00151286	0.110788	0.00619063	0.181346	0.0490817	0.366182	0.0019921	0.485161	0.0254149	0.759647	0.000188886	0.137872	0.0506193	0.759647	0.000467662	0.319191	0.0330058	0.409926	0.00189318	0.234266	0.00858714	0.432494	0.00124265	0.82964	0.00784746	0.944979	0.963908	0.0864724	0.0867931	0.999498
X4393745	215	283	0.225918	0.235949	0.723687	0.000252212	0.952002	0.00269731	0.526962	0.000807437	0.875667	0.00701132	0.163929	0.00617979	0.639694	0.0387424	0.334148	0.00684933	0.159029	0.00740144	0.630851	0.00056372	0.851157	0.0068055	0.194564	0.00410076	0.0785175	-0.063135	0.149767	0.00417818	0.0443721	0.0677883	0.149767	0.00154126	0.934178	-0.00270924	0.735313	0.00684933	0.580115	0.00396187	0.781222	0.000155654	0.904896	-0.00431185	0.944979	0.986487	0.785685	0.949752	0.999498
X186963	215	283	0.127593	0.135087	0.72378	0.000252037	0.717323	0.0162234	0.202891	0.00326699	0.158669	0.0631639	0.68243	0.000678032	0.852164	0.0154231	0.593306	0.00383597	0.408151	0.00361413	0.100767	0.00655562	0.0374666	-0.0786042	0.4878	0.00117483	0.337482	-0.0359276	0.758506	0.000190741	0.466487	0.0255959	0.758506	0.0136532	0.0171195	-0.0812526	0.241254	0.00383597	0.225572	0.00876871	0.678997	0.000345565	0.835891	0.00778415	0.944979	0.960412	0.512401	0.47646	0.999498
X194326	215	283	1.15193	1.17896	0.723879	0.000251848	0.809309	0.0108137	0.0269793	0.00982454	0.0175316	0.106443	0.832	0.00039158	0.8622	0.0143651	0.779684	0.00220019	0.728127	0.00128112	0.658708	0.000476312	0.53714	0.0211619	0.798779	0.000158689	0.981247	0.000810775	0.907581	2.71985e-05	0.228494	0.0383516	0.907581	1.27302e-07	0.629963	0.0148945	0.523186	0.00220019	0.532897	0.00442937	0.176188	0.00368539	0.695935	-0.0132945	0.944979	0.975312	0.190632	0.164899	0.999498
X73753	215	283	0.244901	0.233913	0.723913	0.000251783	0.373766	0.0398568	0.542658	0.000747723	0.523873	0.028562	0.83826	0.000316317	0.775494	0.023603	0.140047	0.0110139	0.0756001	0.0103793	0.407517	0.00167389	0.597883	0.0195056	0.820742	0.000125373	0.859955	-0.00647754	0.0225055	0.0104521	0.00283062	0.102758	0.0225055	6.43082e-07	0.945171	0.00230436	0.636542	0.0110139	0.606548	0.00371142	0.993319	1.415e-07	0.394368	0.0313075	0.944979	0.813176	0.791049	0.760055	0.999498
X1906483	215	283	0.147121	0.140657	0.734617	0.00023189	0.784348	0.0122629	0.183035	0.00357142	0.256998	0.050794	0.511371	0.00156355	0.913322	0.0090084	0.033119	0.0174974	0.023253	0.0150824	0.790768	0.00017188	0.908542	-0.00426786	0.0645282	0.00830959	0.0498521	-0.0719843	0.31673	0.00202096	0.364115	0.0313692	0.31673	2.07453e-08	0.530362	0.0210463	0.550872	0.0174974	0.676047	0.00308326	0.847138	7.49942e-05	0.626456	0.0179682	0.947448	0.975312	0.488233	0.587789	0.999498
X577170	215	283	1.10691	1.08778	0.735505	0.000230279	0.817699	0.0103292	0.570521	0.000649258	0.743183	0.014682	0.485707	0.00254627	0.409191	0.0683039	0.451737	0.00531039	0.478626	0.00297269	0.0113452	0.0155323	0.016865	0.0805107	0.825922	0.000118115	0.816715	0.00775147	0.845773	7.63556e-05	0.426431	-0.024933	0.845773	0.0190258	0.000538945	0.105206	0.00332717	0.00531039	0.00235131	0.0288007	0.504536	0.000898452	0.876684	-0.00520159	0.947448	0.975312	0.803494	0.881078	0.999498
X183654	215	283	0.143046	0.136475	0.735839	0.000229677	0.64697	0.0205223	0.351218	0.00175235	0.293373	0.0470853	0.227629	0.00477832	0.645986	0.0380158	0.202621	0.00928077	0.189644	0.00669508	0.821227	0.000124683	0.527089	0.023528	0.982175	1.21898e-06	0.994054	0.000289901	0.0857377	0.00594117	0.290276	-0.0366613	0.0857377	1.3332e-05	0.507214	0.0223119	0.441972	0.00928077	0.606118	0.00371544	0.622551	0.000488878	0.551223	0.0220634	0.947448	0.947649	0.644138	0.623165	0.999498
X360015	215	283	1.18709	1.15602	0.736082	0.000229238	0.833611	0.00941357	0.0934262	0.00566366	0.0673848	0.0819639	0.737082	0.000976772	0.683287	0.0337648	0.105313	0.012326	0.113992	0.00873586	0.358904	0.00205338	0.37121	0.0307513	0.762684	0.000222634	0.605624	-0.0176065	0.205183	0.0032341	0.417492	-0.0259741	0.205183	0.00535688	0.15947	0.0437174	0.115666	0.012326	0.105912	0.0123	0.24481	0.00272621	0.437874	0.0265342	0.947448	0.975312	0.33556	0.303173	0.999498
X537661	215	283	0.695566	0.674246	0.738238	0.000225367	0.736324	0.015089	0.184363	0.00354988	0.136436	0.0667325	0.0949779	0.0192853	0.112686	0.131278	0.000111808	0.0413342	0.00010291	0.0364179	0.542739	0.000904322	0.720463	0.012767	0.123039	0.00579075	0.102775	-0.0576546	0.00186385	0.0193442	0.00395823	0.0952446	0.00186385	0.00135172	0.437606	0.024905	0.592719	0.0413342	0.636162	0.00343892	0.8103	0.000116277	0.62708	0.0171543	0.947448	0.970527	0.488233	0.449575	0.999498
X357849	215	283	0.629175	0.645454	0.738273	0.000225303	0.680488	0.0184531	0.0269252	0.00983146	0.0212064	0.103258	0.872136	0.000180579	0.885532	0.0119143	0.626754	0.00352463	0.640314	0.00179958	0.111947	0.00615078	0.153648	0.0493994	0.651578	0.00049784	0.877561	0.00529869	0.204058	0.00325018	0.102517	-0.0527069	0.204058	0.00109765	0.294896	0.0328073	0.552886	0.00352463	0.578143	0.00398085	0.865276	5.80918e-05	0.786932	-0.00932407	0.947448	0.960412	0.190632	0.178782	0.999498
X311950	215	283	0.288219	0.297576	0.738515	0.000224871	0.686384	0.0180932	0.33503	0.00187383	0.458122	0.0332473	0.827084	0.000350755	0.775729	0.0235776	0.917591	0.00102256	0.78995	0.000952216	0.915667	2.73831e-05	0.718375	0.0128521	0.663013	0.000463589	0.540543	-0.0216102	0.000375698	0.0252053	0.00261068	0.0997734	0.000375698	6.15062e-06	0.51973	0.0207135	0.0432558	0.00102256	0.0970765	0.0126975	0.717015	0.000265093	0.880392	0.00533527	0.947448	0.960412	0.636658	0.728863	0.999498
X813217	215	283	0.445573	0.423436	0.741658	0.000219299	0.705688	0.0169231	0.325346	0.00195034	0.758591	0.0137718	0.0188263	0.0161299	0.0524125	0.160533	0.550732	0.00424947	0.68943	0.00150146	0.812824	0.000136906	0.935712	-0.00296317	0.815511	0.000132933	0.752148	0.0114585	0.772208	0.000169115	0.580108	-0.0188988	0.772208	0.000277625	0.722088	-0.0117796	0.585133	0.00424947	0.329227	0.00692332	0.56688	0.0006616	0.479414	0.0257926	0.947448	0.960412	0.636658	0.890648	0.479872
X309720	215	283	0.73371	0.71367	0.744371	0.000214551	0.695477	0.0175406	0.240443	0.00277716	0.211982	0.0559303	0.671175	0.00103388	0.873127	0.0132159	0.0398811	0.0166799	0.0267188	0.0145293	0.785641	0.00018062	0.905178	-0.00417721	0.134264	0.00546121	0.136717	-0.0515814	0.0033268	0.017244	0.0307962	0.0701741	0.0033268	0.000432585	0.91894	-0.0032154	0.371903	0.0166799	0.553522	0.00422171	0.0222073	0.0104984	0.233702	0.0413158	0.947448	0.960412	0.550635	0.544198	0.999498
X637901	215	283	0.306382	0.291077	0.744387	0.000214524	0.924183	0.0042645	0.841146	8.10687e-05	0.918572	0.00458118	7.21295e-05	0.0199207	0.0676682	0.151221	0.188455	0.00962426	0.155027	0.00750366	0.199785	0.00400647	0.226903	0.045546	0.456684	0.00135198	0.548607	0.0224199	0.0932821	0.00566863	0.283638	-0.0375472	0.0932821	0.0102227	0.390403	0.029159	0.0759703	0.00962426	0.0704405	0.0141481	0.375803	0.00158177	0.521142	0.0239946	0.947448	0.985903	0.924231	0.964659	0.00875652
X1082539	215	283	0.795948	0.814944	0.745925	0.000211859	0.862527	0.00775943	0.0244945	0.0101585	0.0189654	0.105136	0.743125	0.000512345	0.8056	0.0203679	0.175393	0.00996294	0.228441	0.00594781	0.719186	0.000315638	0.842599	-0.00679448	0.709794	0.000338117	0.555864	-0.0199538	0.763635	0.00018248	0.525043	0.0201835	0.763635	0.00212685	0.529391	0.0193743	0.530652	0.00996294	0.552966	0.00422724	0.317732	0.00201262	0.669081	-0.0144938	0.947448	0.975312	0.190632	0.16684	0.999498
X3940440	215	283	0.131736	0.125841	0.7462	0.000211383	0.641695	0.0208519	0.0725414	0.00648655	0.108535	0.0719135	0.613973	0.00100758	0.990218	0.00101465	0.228762	0.00870136	0.371048	0.00399774	0.604119	0.000656263	0.558379	0.0218394	0.591551	0.000702875	0.374415	-0.0328478	0.0151766	0.0118283	0.0183238	0.0818084	0.0151766	0.001301	0.258575	0.0380212	0.535354	0.00870136	0.601539	0.00375833	0.742149	0.000218436	0.422932	0.0296792	0.947448	0.947649	0.297518	0.407403	0.999498
X2415144	215	283	0.198817	0.191666	0.747399	0.000209322	0.781727	0.0124158	0.645813	0.000426186	0.399728	0.0377357	0.304559	0.00807967	0.193474	0.107619	0.0419739	0.0164542	0.026412	0.0145753	0.552023	0.000863374	0.70093	-0.0139473	0.723372	0.0003059	0.540258	-0.0220375	0.116151	0.00496938	0.0338432	0.0717858	0.116151	0.000127213	0.658015	0.0145425	0.132355	0.0164542	0.167255	0.010186	0.127988	0.00466464	0.478152	0.0256264	0.947448	0.975312	0.839418	0.70329	0.999498
X4336546	215	283	0.229395	0.239994	0.749997	0.000204891	0.758587	0.0137721	2.74527e-05	0.0348699	2.32751e-05	0.189591	0.459054	0.00512878	0.327582	0.0810223	0.75979	0.00236674	0.745975	0.00118339	0.338282	0.00223664	0.396291	-0.0315319	0.105687	0.00637168	0.055393	-0.0705721	0.653917	0.000405564	0.365798	0.0313065	0.653917	0.000630042	0.962251	0.00159892	0.430771	0.00236674	0.735114	0.00257473	0.0630876	0.00694708	0.62995	0.0178134	0.947448	0.974583	0.00555459	0.00470934	0.999498
X523140	215	283	0.454194	0.475716	0.750087	0.000204738	0.708702	0.0167414	0.126393	0.00470385	0.153827	0.063907	0.868208	0.000196735	0.924117	0.00788291	0.86675	0.00146982	0.850156	0.000655685	0.260369	0.00308873	0.493204	0.0256924	0.57061	0.000785194	0.721124	0.0132746	0.945552	9.41259e-06	0.767929	0.0102532	0.945552	0.00260945	0.420985	-0.0270987	0.518226	0.00146982	0.50138	0.00475839	0.691298	0.00031818	0.893992	0.00495108	0.947448	0.960412	0.401677	0.47158	0.999498
X189920	215	283	0.489677	0.474146	0.750778	0.000203568	0.71415	0.0164138	0.660069	0.000390318	0.506446	0.0297717	0.1585	0.00574817	0.727038	0.0288891	0.276876	0.00777739	0.180452	0.00689448	0.665085	0.00045754	0.820828	-0.00793033	0.136197	0.00540755	0.110858	-0.0552625	0.48572	0.000980335	0.277292	0.0353953	0.48572	0.000387356	0.543367	0.0192066	0.935908	0.00777739	0.946721	0.000744403	0.266722	0.00248636	0.434888	0.0271636	0.947448	0.960412	0.84955	0.755633	0.999498
X195887	215	283	0.409863	0.421251	0.752867	0.000200056	0.795289	0.0116262	0.0307716	0.00937186	0.0270103	0.0990938	0.352918	0.00579844	0.337137	0.0794367	0.127347	0.0114536	0.181077	0.00688059	0.0445953	0.00980237	0.0563229	-0.0670445	0.964906	4.72715e-06	0.978193	0.000964507	0.0431115	0.00822236	0.303533	-0.0336078	0.0431115	0.0183667	0.0101908	-0.0813817	0.334503	0.0114536	0.433103	0.00553006	0.683746	0.000334837	0.608165	-0.0178849	0.948113	0.975312	0.203026	0.18963	0.999498
X209760	215	283	0.160907	0.153901	0.755066	0.000196394	0.769127	0.0131528	0.0683044	0.00668452	0.133288	0.0672732	0.612209	0.00187269	0.484853	0.0578098	0.261266	0.00806005	0.287974	0.00501721	0.0857494	0.00718386	0.0867692	-0.064076	0.937568	1.49818e-05	0.431313	-0.0291927	0.518024	0.000842886	0.757309	-0.0107368	0.518024	0.0091004	0.0786732	-0.0591727	0.130074	0.00806005	0.122943	0.0116159	0.699652	0.000300327	0.912226	0.00409789	0.948913	0.975312	0.292284	0.442107	0.999498
X364291	215	283	0.265928	0.251901	0.763237	0.000183114	0.277381	0.0486748	0.982291	9.94392e-07	0.689766	0.0178874	0.413078	0.0045493	0.276786	0.0900077	0.76494	0.00232355	0.922852	0.000324337	0.48005	0.0012172	0.138459	-0.0566694	0.107116	0.00632002	0.157805	-0.0535561	0.999957	5.97671e-12	0.727972	0.0123892	0.999957	5.3296e-05	0.341613	-0.032819	0.453366	0.00232355	0.327591	0.00694813	0.420005	0.00131155	0.372831	0.0338722	0.9572	0.774369	0.993751	0.856213	0.999498
X287514	215	283	0.274128	0.283357	0.765593	0.000179379	0.915148	0.00477449	0.0869759	0.00589471	0.0989894	0.0739281	0.34925	0.00924912	0.275843	0.0901846	0.289383	0.00756106	0.252183	0.0055506	0.02195	0.012738	0.0298214	0.0785518	0.49901	0.00111547	0.699877	0.013828	0.380117	0.00155343	0.690336	-0.0134469	0.380117	0.00756621	0.0353796	0.0688492	0.0949	0.00756106	0.0967146	0.0127145	0.268272	0.00247033	0.479219	0.0254899	0.95787	0.983177	0.329965	0.387655	0.999498
X198198	215	283	0.107208	0.102005	0.766927	0.000177281	0.773693	0.0128853	0.526354	0.000809815	0.499057	0.0302911	0.686562	0.00107103	0.548055	0.0497124	0.353946	0.00656092	0.35646	0.00415913	0.204514	0.00392352	0.64102	-0.0176825	0.423338	0.00156417	0.371355	-0.0335891	0.696906	0.00030613	0.744236	0.0115443	0.696906	0.00193848	0.946759	-0.00230008	0.0245081	0.00656092	0.0677614	0.0143222	0.530223	0.000794767	0.398064	0.0319082	0.95787	0.975312	0.785685	0.751681	0.999498
X358639	215	283	1.15579	1.17904	0.77016	0.000172258	0.865111	0.00761213	0.0623827	0.00698432	0.0418802	0.0911775	0.947139	3.81043e-05	0.958438	0.004313	0.818297	0.00187796	0.848532	0.000663405	0.655926	0.000484644	0.378652	0.0302357	0.800263	0.000156306	0.813686	0.00803228	0.872363	5.20896e-05	0.233209	0.0380467	0.872363	0.000132729	0.282449	0.0332905	0.347645	0.00187796	0.28671	0.00760659	0.100768	0.00542086	0.641585	-0.0158665	0.958032	0.975312	0.280491	0.237024	0.999498
X204099	215	283	0.133814	0.127789	0.770258	0.000172106	0.615147	0.0225283	0.197342	0.00334845	0.409567	0.0369537	0.493618	0.00283427	0.451596	0.0622987	0.670305	0.00313375	0.561604	0.00232843	0.285783	0.00277851	0.484789	0.0264203	0.346475	0.00216207	0.622819	0.0184433	0.110873	0.00511651	0.0361161	0.0737123	0.110873	0.00107586	0.124639	0.0524183	0.547866	0.00313375	0.302933	0.00733592	0.429741	0.00125758	0.646723	0.0172232	0.958032	0.938176	0.505428	0.711679	0.999498
X408513	215	283	0.245028	0.257769	0.771792	0.00016975	0.844761	0.00877432	0.497831	0.000927032	0.823909	0.00997136	0.962394	1.86999e-05	0.773305	0.0238395	0.00510609	0.0255391	0.000556563	0.0298239	0.253513	0.00317892	0.287089	-0.0404729	0.167802	0.00463505	0.345855	-0.035528	0.0110215	0.0129564	0.00618148	0.0965492	0.0110215	0.0169551	0.0157346	-0.0826006	0.017076	0.0255391	0.121123	0.0116845	0.41291	0.00135207	0.421468	0.0302756	0.958032	0.975312	0.768914	0.925895	0.999498
X542096	215	283	0.343198	0.356369	0.775469	0.000164175	0.585728	0.0244237	0.0298533	0.00947594	0.060465	0.0841277	0.53036	0.00265632	0.348079	0.0776561	0.723112	0.00267669	0.488537	0.00289012	0.180265	0.00437486	0.268116	0.0411353	0.608028	0.000642178	0.660471	-0.0161831	0.0871459	0.00588838	0.115382	0.0541952	0.0871459	0.00309576	0.0832595	0.0578457	0.0180186	0.00267669	0.0133168	0.0214528	0.924245	1.82477e-05	0.717594	-0.0133016	0.958723	0.915689	0.202416	0.28904	0.999498
X553080	215	283	0.706434	0.685153	0.779094	0.000158777	0.589406	0.0241844	0.389002	0.00149648	0.571246	0.0253728	0.564358	0.00231721	0.606893	0.0425815	0.990538	0.000223598	0.991808	3.32337e-05	0.0884664	0.00706177	0.0852676	-0.0614847	0.0570883	0.00880112	0.045634	-0.0707859	0.226971	0.00294166	0.156723	0.0470533	0.226971	0.0144528	0.0494511	-0.0633144	0.0643748	0.000223598	0.134783	0.0111914	0.246499	0.0027068	0.595403	0.018844	0.958723	0.915689	0.684417	0.782956	0.999498
X188675	215	283	0.377911	0.362854	0.780335	0.000156952	0.913263	0.004881	0.0411156	0.00838291	0.129982	0.0678516	0.756811	0.000593254	0.707384	0.031066	0.189733	0.00959231	0.082872	0.010012	0.00749567	0.0173091	0.00438154	0.10633	0.959435	6.31757e-06	0.636432	0.0174986	0.105353	0.0052788	0.0927118	0.058396	0.105353	0.0133928	0.0250548	0.0755083	0.0712688	0.00959231	0.200121	0.00933973	0.230872	0.00289284	0.575382	0.0207812	0.958723	0.983177	0.235445	0.440779	0.999498
X359538	215	283	0.526624	0.509564	0.780339	0.000156945	0.475245	0.0319938	0.660546	0.00038915	0.457023	0.0333286	0.213441	0.0113073	0.164096	0.115155	0.141775	0.010957	0.126741	0.00831115	0.0824899	0.00733595	0.204927	0.0460288	0.768625	0.000211305	0.674061	0.0151475	0.611607	0.000520231	0.0420215	0.0687211	0.611607	0.00807149	0.191007	0.0428554	0.199217	0.010957	0.217307	0.00894734	0.452766	0.00113703	0.404798	0.0300682	0.958723	0.872302	0.84955	0.728863	0.999498
X562376	215	283	0.338889	0.356448	0.781062	0.000155887	0.806234	0.0109916	0.194985	0.00338386	0.206921	0.056555	0.161526	0.027104	0.0560238	0.158143	0.459958	0.00521578	0.527151	0.0025836	0.00921368	0.0164227	0.00717318	0.103018	0.547002	0.00088536	0.415503	0.0309378	0.175452	0.00369795	0.364285	-0.0322781	0.175452	0.00907593	0.00738466	0.0924309	0.320561	0.00521578	0.208927	0.00913495	0.992413	1.82483e-07	0.651899	0.017145	0.958723	0.975312	0.503444	0.541384	0.999498
X199716	215	283	0.18299	0.17691	0.782916	0.000153191	0.802027	0.0112352	0.263832	0.00251658	0.31258	0.0452513	0.075059	0.00943341	0.377754	0.0729984	0.504484	0.00472531	0.279865	0.00513203	0.499391	0.00111349	0.564188	-0.0211448	0.179723	0.00438574	0.193075	-0.0472914	0.0434214	0.00819813	0.0828466	0.0591391	0.0434214	0.000555422	0.845894	0.00644165	0.516102	0.00472531	0.466411	0.00514246	0.889658	3.88444e-05	0.751078	0.0115582	0.958723	0.975312	0.582348	0.634438	0.999498
X369027	215	283	1.51861	1.54316	0.784439	0.000150995	0.526294	0.0283955	0.145049	0.00427651	0.121577	0.0693759	0.44566	0.00443141	0.452825	0.0621295	0.159516	0.0104078	0.229951	0.00592134	0.331529	0.00229995	0.389553	-0.0292616	0.22712	0.00355608	0.364069	-0.0305971	0.510985	0.000871566	0.31023	-0.0321139	0.510985	0.00327301	0.392838	-0.0262333	0.926301	0.0104078	0.875584	0.00139412	0.964042	4.10157e-06	0.374414	-0.030012	0.958723	0.888421	0.435647	0.429055	0.999498
X523782	215	283	0.456825	0.468006	0.785003	0.000150186	0.780273	0.0125006	0.33764	0.00185372	0.286492	0.0477618	0.987073	1.56316e-06	0.940029	0.00622632	0.584701	0.00391789	0.522915	0.00261611	0.837411	0.000102826	0.729111	-0.0122543	0.5466	0.000887134	0.461326	-0.0258249	0.939918	1.14651e-05	0.630451	-0.0158166	0.939918	0.00057334	0.953935	0.00184995	0.816872	0.00391789	0.804738	0.00199112	0.70356	0.000292176	0.682583	-0.014356	0.958723	0.975312	0.636658	0.618864	0.999498
X348027	215	283	0.206813	0.213996	0.788284	0.000145526	0.815068	0.010481	0.432385	0.00124324	0.415522	0.0364858	0.970722	8.40828e-06	0.908397	0.0095225	0.470175	0.00510007	0.360529	0.00411346	0.965841	4.47864e-06	0.837941	0.00754554	0.0924063	0.00689175	0.0692541	-0.0663232	0.0471613	0.00791927	0.0038209	0.0990151	0.0471613	0.000143772	0.327296	0.0325228	0.443002	0.00510007	0.282823	0.00767347	0.142322	0.00433501	0.335725	0.0351899	0.958723	0.975312	0.725022	0.711679	0.999498
X270094	215	283	0.124075	0.119278	0.78918	0.000144268	0.753872	0.0140499	0.965737	3.72379e-06	0.899428	0.0056634	0.352459	0.00376973	0.586325	0.0450358	0.183335	0.00975432	0.10469	0.00907676	0.607665	0.000643479	0.672666	-0.0157605	0.506515	0.00107697	0.849397	-0.00703009	0.515373	0.000853605	0.12978	0.0527808	0.515373	0.000494314	0.803022	0.00843729	0.209588	0.00975432	0.55847	0.00417272	0.972764	2.35258e-06	0.853177	0.00689561	0.958723	0.974583	0.983561	0.956135	0.999498
X180123	215	283	0.116379	0.111463	0.789723	0.000143508	0.509092	0.0295866	0.733898	0.000233196	0.566043	0.0257166	0.380204	0.00561467	0.192412	0.107877	0.0963272	0.0127328	0.277578	0.00516501	0.487868	0.00117446	0.921598	0.00374572	0.223064	0.0036187	0.304817	-0.0385547	0.278092	0.00237133	0.544821	-0.0213296	0.278092	0.00424596	0.876595	-0.00531389	0.944114	0.0127328	0.970419	0.000490666	0.0439356	0.00815832	0.441525	0.0289417	0.958723	0.888421	0.879592	0.782956	0.999498
X316452	215	283	0.145677	0.139108	0.79281	0.000139228	0.717261	0.016227	0.174911	0.00370722	0.390734	0.0384608	0.0910578	0.0315354	0.0186942	0.194618	0.621903	0.00356914	0.670283	0.00161508	0.551259	0.000866698	0.956027	-0.00212354	0.3149	0.0024634	0.375811	-0.0335451	0.646126	0.000425378	0.89756	0.0045818	0.646126	0.000620274	0.0398524	0.0708053	0.307561	0.00356914	0.0526436	0.0154501	0.96786	3.2765e-06	0.795815	0.00982046	0.96055	0.960412	0.482595	0.700116	0.999498
X190675	215	283	0.139155	0.133913	0.795378	0.00013572	0.907658	0.00519778	0.145694	0.00426286	0.348461	0.0420139	0.393148	0.00275346	0.742099	0.0272344	0.525597	0.00450426	0.496527	0.00282476	0.281323	0.00283039	0.198407	-0.0481203	0.217556	0.00370598	0.09141	-0.0626005	0.29096	0.00224807	0.979869	-0.000889135	0.29096	0.0042709	0.280161	-0.0364379	0.445891	0.00450426	0.414874	0.00575255	0.329011	0.00192103	0.94249	-0.00269319	0.961022	0.983177	0.435647	0.665144	0.999498
X291090	215	283	0.229391	0.238028	0.79776	0.000132509	0.821855	0.0100896	0.038432	0.00861214	0.0813685	0.0780968	0.962385	1.70471e-05	0.990603	0.000974763	0.162272	0.0103277	0.301967	0.00482645	0.4961	0.00113067	0.620035	-0.0184813	0.181675	0.00434674	0.364781	-0.0334745	0.430158	0.00125531	0.0846835	0.0597944	0.430158	0.000381064	0.996452	-0.00016021	0.641842	0.0103277	0.443874	0.00540217	0.361684	0.00167778	0.816087	-0.00862319	0.961022	0.975312	0.226525	0.350288	0.999498
X1111191	215	283	0.558169	0.572171	0.80004	0.000129474	0.710732	0.0166192	0.255913	0.00260151	0.284706	0.0479392	0.482638	0.0041784	0.397745	0.069987	0.160748	0.0103718	0.166412	0.00721943	0.334377	0.00227304	0.43526	0.0273025	0.633752	0.000554197	0.384683	-0.0301525	0.131087	0.00459001	0.435122	-0.0254954	0.131087	0.00895184	0.0755424	0.0563187	0.318354	0.0103718	0.363858	0.00642174	0.803668	0.000124722	0.954382	-0.00200509	0.961022	0.960412	0.57388	0.618814	0.999498
X368698	215	283	0.629626	0.64431	0.800762	0.000128521	0.864277	0.00765967	0.512411	0.000865701	0.525278	0.0284653	0.550113	0.00293468	0.567094	0.0473669	0.0134667	0.0214047	0.0126064	0.0175157	0.934069	1.67123e-05	0.944583	0.00247697	0.161605	0.00477279	0.134995	-0.052528	0.214523	0.00310442	0.3631	-0.0299322	0.214523	0.0019685	0.185608	0.0422881	0.335265	0.0214047	0.337688	0.00679669	0.267764	0.00247557	0.713294	-0.0129175	0.961022	0.975312	0.777584	0.760055	0.999498
X184897	215	283	0.115227	0.120016	0.801276	0.000127845	0.880512	0.00673599	0.332981	0.00188978	0.35639	0.0413277	0.778102	0.000449669	0.923034	0.0079957	0.728372	0.00263193	0.602157	0.00204734	0.810209	0.000140833	0.902362	-0.00465894	0.95468	7.88697e-06	0.682806	-0.0153444	0.311305	0.00206674	0.543517	-0.0213769	0.311305	0.000585984	0.850056	-0.00645665	0.561306	0.00263193	0.640419	0.00340038	0.350847	0.00175505	0.898097	0.00482251	0.961022	0.975312	0.636658	0.672734	0.999498
X314582	215	283	0.600226	0.583794	0.804843	0.000123203	0.85399	0.00824657	0.00225895	0.0186458	0.00162143	0.141246	0.760771	0.000736855	0.6753	0.0346672	0.659542	0.00322901	0.563133	0.00231747	0.879206	5.64007e-05	0.754341	0.011373	0.90752	3.2954e-05	0.786552	0.00975768	0.195945	0.00336938	0.0902615	0.0572278	0.195945	1.59028e-08	0.478279	0.0232664	0.189405	0.00322901	0.13162	0.0113012	0.863705	5.94676e-05	0.893228	0.00485184	0.961022	0.975312	0.0571327	0.0546783	0.999498
X361297	215	283	0.18886	0.182522	0.805067	0.000122914	0.756752	0.0138802	0.0215787	0.0105982	0.0115936	0.113116	0.543958	0.00231816	0.612247	0.0419487	0.759268	0.00237112	0.500526	0.00279244	0.115544	0.00602988	0.117126	0.0580581	0.123605	0.00577335	0.173422	0.0499991	0.654842	0.000403248	0.61039	0.0176337	0.654842	0.00426121	0.084921	0.0577984	0.246698	0.00237112	0.263847	0.00801228	0.558354	0.000691109	0.825875	0.00813666	0.961022	0.974583	0.184318	0.13975	0.999498
X527879	215	283	0.951843	0.932083	0.807106	0.000120305	0.942764	0.00321724	0.577813	0.000624998	0.577624	0.0249534	0.0935905	0.0187215	0.0918025	0.139531	0.00256633	0.0284344	0.01339	0.0172763	0.676017	0.00042639	0.689926	0.0138221	0.6323	0.00055895	0.793704	0.00898523	0.0310189	0.00934438	0.116839	-0.0504025	0.0310189	0.000422165	0.711706	-0.0115212	0.623841	0.0284344	0.425921	0.00561679	0.739241	0.000223577	0.758907	0.0105398	0.961022	0.986487	0.808139	0.78438	0.999498
X577206	215	283	0.353422	0.344372	0.811524	0.000114753	0.676281	0.0187106	0.652208	0.000409861	0.554163	0.0265073	0.202382	0.010603	0.232031	0.0989108	0.0952957	0.0127818	0.062187	0.0111599	0.144543	0.00518532	0.173703	0.0493094	0.786001	0.000179998	0.681698	-0.0147461	0.213627	0.00311657	0.456166	-0.0251184	0.213627	0.00337114	0.0659447	0.060114	0.0561347	0.0127818	0.0629607	0.0146515	0.222972	0.00299277	0.894007	-0.00480459	0.961022	0.960412	0.844115	0.782271	0.999498
X359809	215	283	0.805609	0.78627	0.811929	0.000114251	0.81802	0.0103107	0.682243	0.000338212	0.63227	0.0214437	0.81399	0.000467946	0.779216	0.0232012	0.0297866	0.0179622	0.0364716	0.0132896	0.285227	0.00278491	0.58365	-0.0195464	0.237843	0.00339674	0.32795	-0.0345739	0.674169	0.000356675	0.635565	0.0157448	0.674169	0.00482225	0.512532	-0.0211013	0.738781	0.0179622	0.808578	0.00195909	0.49331	0.000946674	0.671283	0.0150552	0.961022	0.975312	0.857243	0.807974	0.999498
X577406	215	283	0.399083	0.387287	0.817977	0.000106892	0.959387	0.0022819	0.00250266	0.0182742	0.00438841	0.127658	0.560411	0.00277279	0.524765	0.0526372	0.0101475	0.0226184	0.00478815	0.021351	0.0803961	0.00743709	0.15329	0.0529753	0.359617	0.00204731	0.271148	-0.0404694	0.0927727	0.00568627	0.135566	0.051298	0.0927727	0.00258339	0.163262	0.0464929	0.568036	0.0226184	0.611645	0.00366394	0.467814	0.00106328	0.725846	0.0128774	0.961022	0.986487	0.0584274	0.0867931	0.999498
X581014	215	283	0.294822	0.285069	0.818675	0.00010606	0.847209	0.00863424	0.167774	0.00383263	0.432114	0.0352026	0.292406	0.00674678	0.208135	0.104172	0.260832	0.00806812	0.182675	0.00684533	0.930773	1.8429e-05	0.844478	0.00734865	0.87142	6.39709e-05	0.429349	-0.0292993	0.344175	0.00180426	0.313488	0.0351017	0.344175	0.000292493	0.776283	0.00961542	0.434554	0.00806812	0.266984	0.00795479	0.808798	0.000118162	0.843222	0.00736443	0.961022	0.975312	0.478118	0.718612	0.999498
X4454586	215	283	1.00818	0.990355	0.819082	0.000105576	0.872639	0.00718353	0.607005	0.00053378	0.610183	0.0228452	0.780714	0.000648944	0.616045	0.0415014	0.00843555	0.0234074	0.0221391	0.0152777	0.943242	1.23779e-05	0.949169	-0.00223353	0.402665	0.0017088	0.385185	-0.0299988	0.064326	0.00688272	0.00504768	0.0910298	0.064326	0.000742198	0.950752	-0.00195404	0.85536	0.0234074	0.882783	0.00133194	0.588656	0.000590035	0.962945	0.00162065	0.961022	0.975312	0.823203	0.798311	0.999498
X182184	215	283	0.100836	0.104778	0.820612	0.000103767	0.895467	0.00588771	0.490276	0.000960023	0.611578	0.0227561	0.088168	0.0387985	0.0147191	0.201871	0.0745159	0.013895	0.647395	0.00175522	0.104109	0.00642964	0.0798901	-0.0665734	0.788405	0.00017588	0.388296	-0.0325163	0.587829	0.000592655	0.608066	-0.0181306	0.587829	0.00561903	0.0545524	-0.0659238	0.0509251	0.013895	0.0785823	0.0136555	0.958484	5.46882e-06	0.66193	-0.0165078	0.961022	0.977116	0.765032	0.798339	0.999498
X574290	215	283	0.454064	0.441371	0.822409	0.000101663	0.870447	0.00730829	0.0021011	0.0189088	0.00402003	0.128903	0.786345	0.000648378	0.886163	0.0118481	0.00931027	0.0229864	0.00736816	0.0196452	0.185097	0.00427951	0.279376	0.0398914	0.644839	0.000518715	0.616584	-0.0183111	0.0989375	0.00547955	0.103367	0.0557573	0.0989375	0.00271413	0.168302	0.0457588	0.441943	0.0229864	0.593996	0.00382944	0.349773	0.00176288	0.621991	0.0180288	0.961022	0.975312	0.0554507	0.0867931	0.999498
X554303	215	283	0.317394	0.308387	0.827008	9.63825e-05	0.996119	0.000217983	0.000533181	0.0239189	0.00341086	0.131209	0.855058	0.000203848	0.680287	0.0341032	0.275375	0.00780394	0.22311	0.00604264	0.444348	0.00142762	0.173813	0.0498527	0.0662423	0.00820488	0.166899	-0.0502227	0.269875	0.00245386	0.035772	0.0714806	0.269875	0.00300932	0.099049	0.0545123	0.121817	0.00780394	0.187989	0.00963597	0.62364	0.000485826	0.714685	0.0132984	0.961022	0.997762	0.0266107	0.0862663	0.999498
X3439403	215	283	0.249507	0.243817	0.828845	9.43152e-05	0.846643	0.00866659	0.638857	0.000444381	0.554027	0.0265164	0.240408	0.00936839	0.155209	0.117633	0.760335	0.00236216	0.490635	0.00287286	0.881204	5.45367e-05	0.632869	0.0172433	0.147512	0.00510971	0.0732313	-0.064061	0.311251	0.0020672	0.337383	0.0322262	0.311251	0.012651	0.0328853	0.06951	0.000195656	0.00236216	0.000424825	0.0358887	0.558601	0.000690242	0.68469	0.0145703	0.961022	0.975312	0.839418	0.782271	0.999498
X4359216	215	283	0.489407	0.498002	0.831389	9.14891e-05	0.873901	0.00711173	0.133998	0.00452167	0.139983	0.0661346	0.885852	0.000173672	0.868181	0.0137358	0.0131497	0.0215071	0.0789194	0.0102075	0.0374299	0.0105199	0.0512937	-0.0678053	0.28998	0.00273061	0.259031	-0.0389288	0.0113721	0.0128456	0.0539244	-0.062446	0.0113721	0.0146909	0.0247746	-0.0705344	0.355498	0.0215071	0.400324	0.00593601	0.961197	4.77682e-06	0.768711	-0.0101802	0.961022	0.975312	0.415722	0.449575	0.999498
X310301	215	283	0.626557	0.638634	0.833143	8.95676e-05	0.716207	0.0162903	0.0914219	0.00573356	0.0935181	0.0751538	0.345508	0.00547432	0.391553	0.0709097	0.128645	0.0114068	0.170653	0.00711847	0.932361	1.75914e-05	0.914761	0.0037432	0.91168	3.0044e-05	0.885496	-0.00498777	0.961526	4.69622e-06	0.726899	-0.011318	0.961526	0.000406166	0.48964	0.0217045	0.213792	0.0114068	0.233823	0.00859624	0.715351	0.000268361	0.66214	-0.015116	0.961022	0.960412	0.332294	0.382236	0.999498
X185861	215	283	0.116859	0.121088	0.833304	8.93925e-05	0.684738	0.0181935	0.619152	0.000498485	0.89178	0.00609664	0.528784	0.0014544	0.977029	0.00238301	0.201085	0.00931691	0.489634	0.00288108	0.0230706	0.0125293	0.0244624	-0.0854642	0.0458468	0.00968952	0.0798802	-0.0659528	0.869636	5.43592e-05	0.810257	0.00849459	0.869636	0.011899	0.0318698	-0.0735151	0.0601343	0.00931691	0.106317	0.0122826	0.513875	0.000859706	0.933114	-0.00318001	0.961022	0.960412	0.831472	0.953011	0.999498
X199245	215	283	0.632472	0.649608	0.835286	8.72482e-05	0.478545	0.0317551	0.0163961	0.0115571	0.0432687	0.090568	0.890929	0.000144027	0.92294	0.00800548	0.198467	0.00937913	0.191364	0.00665885	0.791436	0.00017076	0.859888	0.00652201	0.0356155	0.0107245	0.098968	0.0603041	0.665312	0.000377597	0.239444	0.0402343	0.665312	0.00183278	0.467481	-0.0241257	0.522235	0.00937913	0.606022	0.00371633	0.847986	7.4154e-05	0.543286	-0.0222026	0.961022	0.872302	0.158651	0.237024	0.999498
X4308835	215	283	0.543559	0.555972	0.835479	8.70409e-05	0.961326	0.0021729	0.0171929	0.0113909	0.026659	0.0993226	0.760662	0.00079813	0.713695	0.0303647	0.0489776	0.0157708	0.0895759	0.0097008	0.182152	0.00433727	0.0968247	-0.0603229	0.429384	0.00152384	0.235555	-0.0427202	0.90105	3.11988e-05	0.717944	0.0121689	0.90105	0.00424789	0.334829	-0.0315031	0.247439	0.0157708	0.219164	0.00890666	0.662382	0.000384675	0.987926	-0.000555451	0.961022	0.986487	0.163064	0.18963	0.999498
X193865	215	283	0.125239	0.12952	0.835676	8.68303e-05	0.85922	0.007948	0.341883	0.00182146	0.140724	0.0660113	0.897633	8.01798e-05	0.70643	0.0311721	0.374089	0.00628144	0.225194	0.0060053	0.556858	0.000842557	0.801069	-0.00951596	0.895243	4.23382e-05	0.447261	-0.0284187	0.621772	0.000491071	0.647461	0.0160697	0.621772	0.000257571	0.569126	0.0194023	0.459666	0.00628144	0.276432	0.00778524	0.212786	0.00312803	0.888667	-0.00526224	0.961022	0.975312	0.636658	0.449575	0.999498
X183480	215	283	1.28796	1.26862	0.836109	8.63668e-05	0.878475	0.00685173	0.709656	0.000279721	0.882471	0.00662476	0.67321	0.00158402	0.816592	0.0191947	0.00323533	0.0274625	0.00296635	0.0232425	0.0978669	0.00666866	0.125538	-0.0528897	0.0681788	0.00809	0.123181	-0.0527572	0.0135076	0.0122381	0.0128527	0.0797715	0.0135076	0.00326626	0.290462	-0.0328886	0.233563	0.0274625	0.210559	0.00909789	0.856567	6.59296e-05	0.94767	-0.00225687	0.961022	0.975312	0.86847	0.949752	0.999498
X4363554	215	283	0.115408	0.111472	0.837254	8.5147e-05	0.804498	0.0110921	0.153603	0.00410074	0.379699	0.0393644	0.608863	0.00138178	0.763232	0.0249308	0.554245	0.00421454	0.32973	0.00447272	0.265721	0.00302034	0.334003	0.036936	0.72443	0.000303465	0.914137	0.00410191	0.990033	3.14946e-07	0.28484	0.0379138	0.990033	0.000113353	0.491611	0.0236648	0.343518	0.00421454	0.339662	0.00676754	0.190243	0.00345665	0.536279	0.0234146	0.961022	0.975312	0.454816	0.698415	0.999498
X187841	215	283	0.209043	0.216693	0.837287	8.5112e-05	0.710873	0.0166108	0.480738	0.0010029	0.622992	0.0220298	0.556769	0.0023929	0.398707	0.0698444	0.741549	0.0025203	0.633025	0.00184575	0.443044	0.00143581	0.397027	0.0321444	0.682116	0.000409569	0.740743	0.0124581	0.188474	0.00348434	0.249707	0.0406378	0.188474	1.26241e-05	0.569729	0.0194816	0.441498	0.0025203	0.420363	0.00568473	0.74095	0.000220548	0.776019	-0.0107352	0.961022	0.960412	0.759917	0.805262	0.999498
X300136	215	283	0.170136	0.16441	0.839015	8.32893e-05	0.548663	0.0268761	0.0381292	0.00863905	0.0643273	0.0828962	0.82342	0.000312984	0.969843	0.00312875	0.99897	5.01161e-05	0.978862	8.6317e-05	0.430044	0.00151949	0.461265	0.0279134	0.395829	0.00175904	0.418843	0.0303591	0.199873	0.00331095	0.114526	0.0556839	0.199873	0.000310939	0.697065	0.0133313	0.789026	5.01161e-05	0.936414	0.000845764	0.0170098	0.0114283	0.41589	0.0306562	0.961022	0.895264	0.226525	0.295572	0.999498
X361619	215	283	0.1847	0.190825	0.840193	8.20582e-05	0.589842	0.0241561	0.808239	0.000118868	0.670333	0.0190757	0.340173	0.0112928	0.226514	0.10009	0.190763	0.00956669	0.129982	0.00820999	0.625861	0.000580332	0.914383	-0.00407233	0.144977	0.00517417	0.285039	-0.0399938	0.816339	0.00010886	0.478684	0.0249261	0.816339	3.45884e-05	0.416106	0.0277501	0.0131697	0.00956669	0.0724027	0.0140245	0.102969	0.00535182	0.35588	-0.0346807	0.961022	0.915689	0.914523	0.838953	0.999498
X367213	215	283	1.03612	1.05087	0.840683	8.15482e-05	0.94395	0.00315049	0.0361723	0.00881852	0.0179297	0.106071	0.88514	0.000177889	0.936361	0.00660793	0.567953	0.00407966	0.506641	0.00274352	0.718924	0.000316254	0.576105	0.019257	0.808377	0.000143619	0.971358	0.00123749	0.677584	0.000348795	0.475482	0.0228443	0.677584	2.40166e-06	0.547443	0.0186921	0.3301	0.00407966	0.297933	0.00741793	0.0796234	0.00618176	0.598758	-0.017987	0.961022	0.986487	0.224723	0.164899	0.999498
X1935279	215	283	0.74942	0.738635	0.840697	8.15346e-05	0.759436	0.0137221	0.0602607	0.00709919	0.0427403	0.0907979	0.60135	0.00117361	0.849263	0.0157293	0.862805	0.00150345	0.905662	0.000400282	0.338453	0.00223506	0.390809	-0.029275	0.855824	8.06123e-05	0.544415	-0.0205013	0.438202	0.00121215	0.705564	-0.0119855	0.438202	0.000714531	0.933696	-0.00256676	0.8823	0.00150345	0.888186	0.00128496	0.492986	0.000948093	0.908176	0.00391348	0.961022	0.974583	0.275883	0.237024	0.999498
X364736	215	283	1.00036	0.986063	0.84503	7.71034e-05	0.801695	0.0112545	0.216998	0.00307118	0.233018	0.0534426	0.737916	0.00109694	0.694373	0.0325189	0.483298	0.0049543	0.510758	0.0027109	0.213171	0.00377736	0.292865	-0.0364219	0.185476	0.00427213	0.204733	-0.0435265	0.987803	4.71668e-07	0.899461	-0.00406257	0.987803	0.00119341	0.445067	-0.0237705	0.699843	0.0049543	0.747965	0.00246618	0.0980579	0.00550818	0.634052	0.0163165	0.963131	0.975312	0.518574	0.566043	0.999498
X586290	215	283	0.125434	0.129376	0.849366	7.27974e-05	0.768375	0.0131969	0.987695	4.80067e-07	0.953044	0.00263866	0.55553	0.00257048	0.526099	0.0524679	0.735486	0.00257159	0.508229	0.0027309	0.085083	0.00721444	0.125649	0.0578621	0.656358	0.000483346	0.8723	-0.00603453	0.228854	0.00291798	0.728052	-0.0122593	0.228854	0.0046525	0.0298678	0.0742464	0.0506111	0.00257159	0.0706526	0.0141346	0.245494	0.00271833	0.948159	0.00245904	0.963131	0.975312	0.996153	0.973902	0.999498
X340474	215	283	0.335836	0.328036	0.85013	7.20519e-05	0.310214	0.0454731	0.129871	0.00461905	0.183634	0.059583	0.974839	1.56313e-05	0.375013	0.0734187	0.183298	0.00975528	0.0568463	0.0115186	0.947954	1.04052e-05	0.698975	0.0138189	0.269628	0.0029715	0.215493	-0.0438453	0.280495	0.00234777	0.176515	0.0450539	0.280495	0.00428694	0.0855031	0.0555745	0.203779	0.00975528	0.3341	0.00685005	0.346244	0.00178886	0.41547	0.0289855	0.963131	0.784588	0.410582	0.50437	0.999498
X199422	215	283	0.122712	0.118933	0.852262	6.99931e-05	0.894472	0.00594407	0.0164663	0.0115421	0.00833133	0.118227	0.400503	0.00728076	0.421959	0.0664589	0.0739134	0.0139316	0.0778869	0.0102601	0.761619	0.000224699	0.338308	-0.0363164	0.476397	0.00123757	0.0604144	-0.0705803	0.247577	0.00269449	0.20988	0.0442898	0.247577	0.000361708	0.523936	-0.0218281	0.246372	0.0139316	0.255134	0.00817527	0.608691	0.000528791	0.90894	0.00432629	0.963131	0.977116	0.158651	0.114934	0.999498
X267718	215	283	0.133926	0.130293	0.85258	6.96885e-05	0.843747	0.00883237	0.186329	0.00351833	0.166206	0.0620409	0.0669603	0.00978688	0.377936	0.0729705	0.0974601	0.0126795	0.399324	0.00370215	0.369472	0.00196495	0.55393	0.0221406	0.842371	9.65664e-05	0.652119	-0.0167202	0.89601	3.44763e-05	0.761987	-0.0105877	0.89601	0.00182038	0.156965	0.0479458	0.317271	0.0126795	0.471453	0.00508573	0.516542	0.000848866	0.617199	0.0186484	0.963131	0.975312	0.488233	0.484492	0.999498
X696563	215	283	0.441484	0.452706	0.854758	6.76221e-05	0.99572	0.000240391	0.451082	0.00114552	0.399541	0.0377507	6.59758e-06	0.025193	0.143042	0.121208	0.0152135	0.0208796	0.0109546	0.0180731	0.278358	0.00286545	0.364084	0.0336755	0.964874	4.73577e-06	0.852977	-0.00682798	0.775743	0.000163764	0.923142	0.00333084	0.775743	0.00616134	0.0570416	0.0634886	0.12502	0.0208796	0.157738	0.0104602	0.904123	2.92815e-05	0.763241	0.0110805	0.963131	0.997762	0.736574	0.70329	0.00200237
X345172	215	283	0.850942	0.864214	0.85577	6.66723e-05	0.914961	0.00478505	0.123814	0.0047684	0.0854164	0.077079	0.972302	9.4165e-06	0.94907	0.00528635	0.36339	0.00642824	0.377867	0.00392445	0.2337	0.00345726	0.398914	-0.029783	0.201536	0.00397549	0.323631	-0.0345415	0.855568	6.68612e-05	0.745691	-0.0106468	0.855568	0.0075337	0.158344	-0.0449043	0.362064	0.00642824	0.368908	0.00635207	0.714715	0.000269617	0.917276	-0.00364785	0.963131	0.983177	0.397647	0.365125	0.999498
X4120404	215	283	0.563085	0.551532	0.857954	6.46465e-05	0.727012	0.0156437	0.681426	0.000340053	0.560829	0.0260626	0.702317	0.00128248	0.65844	0.0365858	0.0381078	0.0168805	0.0423952	0.0126894	0.18936	0.00419773	0.410213	-0.0299602	0.340539	0.00221585	0.34522	-0.0340377	0.808139	0.000118994	0.861865	0.00590721	0.808139	0.00475859	0.440431	-0.0253625	0.528991	0.0168805	0.632901	0.00346854	0.849709	7.2462e-05	0.728218	0.0125857	0.963131	0.965747	0.857243	0.782956	0.999498
X1740498	215	283	0.696035	0.688902	0.859276	6.34364e-05	0.86221	0.00777749	0.963025	4.33706e-06	0.807961	0.0108916	0.608145	0.00175461	0.550358	0.0494266	0.0667655	0.0143886	0.0960486	0.0094216	0.450616	0.00138878	0.437779	0.0264509	0.547053	0.000885133	0.521846	-0.0216453	0.00524243	0.0156062	0.0527208	0.0613382	0.00524243	0.00532583	0.235935	0.036395	0.0515883	0.0143886	0.0491348	0.0157566	0.895089	3.50934e-05	0.944719	-0.0023537	0.963131	0.975312	0.982448	0.918818	0.999498
X4361727	215	283	0.248181	0.253094	0.86008	6.27063e-05	0.99008	0.000557161	0.442103	0.00119165	0.403703	0.0374184	0.845908	0.000144479	0.670879	0.0351685	0.260917	0.00806653	0.172881	0.00706645	0.726956	0.000297697	0.574061	0.0202988	0.368896	0.00196968	0.240645	-0.0419896	0.63067	0.000466397	0.899519	0.00423989	0.63067	0.000619044	0.608879	0.0166378	0.628991	0.00806653	0.674112	0.00310025	0.945441	9.45108e-06	0.744585	0.011664	0.963131	0.99584	0.731217	0.70823	0.999498
X3723096	215	283	0.185926	0.18072	0.860913	6.19538e-05	0.824909	0.00991383	0.0892353	0.00581173	0.0477899	0.0886915	0.236626	0.00200505	0.168734	0.113902	0.215773	0.00898118	0.053595	0.0117538	0.581668	0.000740985	0.941566	-0.00277654	0.977048	2.02133e-06	0.647357	-0.0170905	0.236325	0.00282624	0.497397	-0.0237319	0.236325	0.00424365	0.271666	0.0372585	0.311078	0.00898118	0.136525	0.0111319	0.364691	0.0016569	0.920746	0.00372661	0.963131	0.975312	0.330986	0.245834	0.999498
X191595	215	283	0.215736	0.220596	0.861582	6.1354e-05	0.80282	0.0111893	0.0208739	0.0107137	0.0200044	0.104242	0.493148	0.00360733	0.360951	0.0756063	0.502103	0.00475068	0.224266	0.00602188	0.0314583	0.0112374	0.0205982	0.0850585	0.0263463	0.0119745	0.0157248	0.0879551	0.0946383	0.00562218	0.30801	-0.0349362	0.0946383	0.00271893	0.0698792	0.0602947	0.275727	0.00475068	0.209805	0.00911497	0.753832	0.000198444	0.548745	0.0219465	0.963131	0.975312	0.181007	0.171383	0.999498
X362078	215	283	0.685191	0.696002	0.868533	5.52912e-05	0.987737	0.000688746	0.200767	0.00329784	0.181194	0.0599163	0.707936	0.001069	0.623564	0.0406193	0.849228	0.0016185	0.773028	0.00103962	0.123614	0.00577307	0.205795	-0.0448818	0.0627977	0.00841835	0.0873993	-0.0601002	0.603239	0.000545035	0.732888	0.0112431	0.603239	0.00849863	0.193855	-0.041508	0.110625	0.0016185	0.123044	0.0116121	0.794855	0.000136431	0.933184	0.00295717	0.966758	0.99584	0.512041	0.50437	0.999498
X4390342	215	283	0.443223	0.431653	0.869206	5.47214e-05	0.427154	0.0355832	0.0931199	0.00567424	0.0373274	0.0933041	0.223901	0.0192031	0.246642	0.0958817	0.274379	0.00782163	0.120383	0.00851738	0.00172874	0.0236888	0.00152957	0.118909	0.559546	0.000831132	0.653596	0.0167055	0.451237	0.00114474	0.73546	0.0117799	0.451237	0.0121009	0.00251937	0.102065	0.130928	0.00782163	0.0649649	0.0145112	0.78454	0.000150849	0.276373	0.0404936	0.966758	0.839815	0.33556	0.222134	0.999498
X196219	215	283	1.27042	1.26	0.871535	5.27735e-05	0.664796	0.0194167	0.540686	0.000755051	0.345442	0.0422778	0.617273	0.00215875	0.728147	0.0287668	0.0113066	0.0221553	0.0206509	0.0155545	0.976051	2.20081e-06	0.912831	-0.00369967	0.0250507	0.0121849	0.0258786	-0.0744113	0.0350057	0.00893041	0.0417327	0.0638203	0.0350057	0.00146367	0.610442	0.0154946	0.382816	0.0221553	0.303743	0.00732274	0.0440575	0.00814896	0.565325	0.0192458	0.966758	0.960412	0.791049	0.661461	0.999498
X174730	215	283	0.153138	0.149248	0.871888	5.2481e-05	0.742303	0.0147341	0.0200775	0.0108492	0.0304754	0.0969647	2.01233e-10	0.0310732	0.0208516	0.191232	0.513188	0.00463337	0.525007	0.00260002	0.512998	0.0010445	0.798206	-0.00966149	0.745647	0.000256926	0.762735	-0.0113054	0.163628	0.00390833	0.236283	-0.0416844	0.163628	0.00255497	0.863679	-0.00586802	0.505311	0.00463337	0.617291	0.00361164	0.982507	9.70228e-07	0.938733	-0.00290142	0.966758	0.97317	0.179221	0.201071	1.22148e-07
X363692	215	283	0.705998	0.694915	0.872789	5.17389e-05	0.867843	0.00745652	0.21606	0.00308373	0.231436	0.0536239	0.729076	0.00116707	0.756233	0.0256914	0.132864	0.0112577	0.16449	0.00726601	0.299221	0.0026282	0.354541	0.0326683	0.966375	4.3395e-06	0.608959	-0.017899	0.128553	0.00465089	0.341351	-0.031273	0.128553	0.00368262	0.349502	0.0298372	0.239011	0.0112577	0.285029	0.00763541	0.44175	0.0011935	0.552583	0.0208441	0.966758	0.975312	0.518373	0.566043	0.999498
X366068	215	283	0.585978	0.597308	0.875979	4.9156e-05	0.869147	0.00738227	0.119224	0.00488707	0.169184	0.0616076	0.573226	0.00263642	0.712615	0.0304846	0.0726222	0.0140109	0.0443478	0.0125097	0.0894321	0.00701936	0.123497	-0.0561887	0.158006	0.00485557	0.157152	-0.051159	0.503562	0.000902563	0.471267	-0.0245585	0.503562	0.0030808	0.494763	-0.0225695	0.62654	0.0140109	0.609056	0.00368803	0.213035	0.00312464	0.742601	-0.0119597	0.96812	0.975312	0.384942	0.484492	0.999498
X1105552	215	283	0.261729	0.253716	0.877209	4.8178e-05	0.311594	0.0453436	0.352996	0.00173947	0.494691	0.0306	0.388627	0.0163661	0.810772	0.0198154	0.188691	0.00961835	0.792415	0.000939639	0.97468	2.46001e-06	0.200396	0.0484387	0.764178	0.000219755	0.917711	0.00388953	0.271864	0.0024336	0.720412	-0.0126376	0.271864	0.00184877	0.107445	0.0550632	0.876421	0.00961835	0.282741	0.00767488	0.18118	0.00360181	0.0624632	0.0701814	0.96812	0.784588	0.645387	0.751681	0.999498
X1820513	215	283	0.555374	0.542592	0.882764	4.38864e-05	0.855495	0.00816064	0.0515666	0.0076192	0.0616728	0.0837358	0.949699	3.40475e-05	0.523483	0.0528	0.00254369	0.0284715	0.00685578	0.0199307	0.0109625	0.0156789	0.00445032	0.106209	0.092529	0.00688658	0.126376	0.0565849	0.523256	0.000822003	0.0806532	0.0609829	0.523256	0.00308656	0.0701711	0.0613388	0.105106	0.0284715	0.111974	0.0120452	0.610371	0.000523849	0.974453	-0.00120663	0.972483	0.975312	0.254479	0.292464	0.999498
X524318	215	283	0.230864	0.236537	0.885321	4.19801e-05	0.954908	0.00253384	0.0813325	0.00611256	0.231937	0.0535664	0.0102619	0.0124335	0.432646	0.0649398	0.371497	0.00631667	0.253609	0.00552794	0.00672667	0.0177755	0.0524076	0.0735991	0.106998	0.00632426	0.200371	0.0481656	0.919605	2.0559e-05	0.988659	0.000513646	0.919605	0.0171545	0.00276566	0.102565	0.0451168	0.00631667	0.0301718	0.0179059	0.108664	0.00518036	0.678674	0.0156251	0.972891	0.986487	0.314451	0.566043	0.313762
X1036749	215	283	0.52298	0.515084	0.886394	4.11929e-05	0.898238	0.00573077	0.366679	0.00164322	0.389817	0.0385352	0.702934	0.000671524	0.850522	0.0155965	0.225001	0.00878084	0.237962	0.00578379	0.249061	0.00323909	0.222194	-0.043741	0.766902	0.000214557	0.510195	-0.0233969	0.244085	0.00273459	0.162613	0.0465461	0.244085	0.000495681	0.625702	-0.0157859	0.430208	0.00878084	0.40087	0.00592903	0.646758	0.000423749	0.998738	-6.75127e-05	0.972891	0.977116	0.662423	0.700116	0.999498
X193575	215	283	0.298234	0.302615	0.890206	3.84575e-05	0.975111	0.00139805	0.0114488	0.0128218	0.0271792	0.0989847	0.990946	9.06451e-07	0.93306	0.00695154	0.549209	0.00426468	0.429578	0.00340813	0.126137	0.00569655	0.291586	0.0378785	0.297146	0.00265083	0.731375	0.0122312	0.124486	0.00475144	0.163461	-0.0466504	0.124486	0.000820189	0.492091	0.0223243	0.631877	0.00426468	0.675284	0.00308996	0.965965	3.67452e-06	0.720549	0.012794	0.972891	0.986487	0.141134	0.18963	0.999498
X3138798	215	283	0.402958	0.396002	0.891691	3.74178e-05	0.718331	0.0161629	0.289736	0.00225949	0.338103	0.0429254	0.570236	0.00211874	0.482318	0.0581459	0.0226286	0.019161	0.00705895	0.019815	0.873424	6.19757e-05	0.755167	-0.0115104	0.0799834	0.00745736	0.0608776	-0.0685086	0.534988	0.000776504	0.265725	0.038294	0.534988	0.00271964	0.330609	-0.0324796	0.704877	0.019161	0.733525	0.0025882	0.984394	7.72172e-07	0.475333	0.0262279	0.972891	0.960412	0.603453	0.652861	0.999498
X366584	215	283	0.719486	0.729704	0.892332	3.69736e-05	0.937749	0.00349969	0.00790799	0.0141356	0.0104916	0.11468	0.372656	0.00641803	0.320204	0.0822672	0.177949	0.00989486	0.222529	0.00605311	0.185833	0.00426523	0.181222	-0.0482369	0.534654	0.000941044	0.506051	-0.0237894	0.948272	8.49449e-06	0.730378	0.0115386	0.948272	0.00424155	0.439631	-0.0250882	0.281066	0.00989486	0.287223	0.00759781	0.931256	1.50184e-05	0.86279	0.00618399	0.972891	0.986487	0.110275	0.138443	0.999498
X573110	215	283	0.346575	0.351987	0.892845	3.66198e-05	0.931278	0.00386436	0.219011	0.00304447	0.198101	0.0576709	0.399161	0.00509036	0.346058	0.0779823	0.000569482	0.034684	0.000122228	0.0357479	0.703378	0.000353983	0.512454	0.0238893	0.0836062	0.00728314	0.148784	-0.052181	0.00642159	0.0148791	0.00129867	0.108962	0.00642159	0.00174815	0.314918	0.033052	0.590869	0.034684	0.484522	0.00494086	0.822538	0.000101513	0.509052	0.0238931	0.972891	0.986487	0.521333	0.530841	0.999498
X367215	215	283	0.463186	0.4568	0.894355	3.55893e-05	0.875817	0.0070028	0.574111	0.000637239	0.311704	0.0453332	0.666161	0.00161728	0.576866	0.0461777	0.0907986	0.0130015	0.0195568	0.015771	0.225401	0.00358245	0.220195	-0.0441826	0.143143	0.00522158	0.229587	-0.0429186	0.00108894	0.0213033	0.00217223	0.102469	0.00108894	0.00407818	0.288362	-0.034431	0.291655	0.0130015	0.25988	0.00808588	0.466672	0.00106874	0.806714	0.00874174	0.972891	0.975312	0.804816	0.634438	0.999498
X191442	215	283	0.0921721	0.0942211	0.896985	3.38296e-05	0.813646	0.0105631	0.0473717	0.00790428	0.0448766	0.0898825	0.926545	5.58096e-05	0.969843	0.00312875	0.164825	0.0102546	0.0826818	0.0100212	0.98053	1.45434e-06	0.778723	-0.0107021	0.317838	0.00243371	0.417917	0.0305509	0.492594	0.000949813	0.878136	0.0054489	0.492594	7.49357e-05	0.903725	0.00417191	0.365483	0.0102546	0.664901	0.00318148	0.604854	0.000540192	0.929806	0.00334916	0.974007	0.975312	0.243472	0.239351	0.999498
X3327894	215	283	0.117563	0.11991	0.904982	2.87572e-05	0.792721	0.0117754	0.909284	2.62009e-05	0.727216	0.0156315	0.561711	0.00352815	0.497689	0.0561225	0.498309	0.00479128	0.354669	0.0041794	0.058419	0.00870839	0.0727678	-0.0679967	0.0225693	0.0126214	0.0258397	-0.0837135	0.131701	0.00457545	0.0349897	0.0745049	0.131701	0.00361462	0.954122	0.00198324	0.194632	0.00479128	0.179214	0.00986151	0.261116	0.00254536	0.400472	0.0317294	0.980288	0.975312	0.951613	0.871362	0.999498
X186352	215	283	0.419952	0.416208	0.905999	2.81416e-05	0.885982	0.00642547	0.16343	0.003912	0.127558	0.0682833	0.322034	0.00716288	0.322163	0.0819348	0.0959437	0.0127509	0.133969	0.00808892	0.630545	0.000564731	0.580295	0.0192366	0.0613062	0.00851467	0.0384268	-0.0713589	0.0581049	0.00722035	0.102372	0.0528359	0.0581049	0.00950837	0.0697566	0.0569105	0.197907	0.0127509	0.260944	0.00806604	0.982291	9.94352e-07	0.975215	-0.00108318	0.980288	0.977116	0.470151	0.434986	0.999498
X1811927	215	283	1.43438	1.44409	0.908759	2.65061e-05	0.970475	0.00165856	0.0158945	0.011666	0.0044326	0.127515	0.840573	0.000377026	0.878941	0.0126055	0.273972	0.00782887	0.404266	0.00365263	0.0253788	0.0121306	0.0151969	0.0826	0.367978	0.00197724	0.254173	0.0384652	0.261934	0.00253665	0.147987	-0.0458681	0.261934	0.003334	0.0980641	0.0508961	0.135904	0.00782887	0.0911646	0.0129832	0.89922	3.23699e-05	0.767568	0.0100124	0.981525	0.986487	0.158651	0.0867931	0.999498
X799024	215	283	0.264967	0.26033	0.913902	2.35913e-05	0.71175	0.016558	0.958734	5.40309e-06	0.980845	0.00107591	0.672273	0.00108204	0.765433	0.024692	0.00873433	0.023259	0.00759745	0.0195238	0.0980461	0.00666157	0.160796	0.0532804	0.179826	0.00438367	0.237504	0.0444885	0.495498	0.000937129	0.527243	-0.0223257	0.495498	0.00482892	0.0811359	0.0596883	0.231617	0.023259	0.255332	0.0081715	0.413857	0.00134661	0.54332	-0.0229178	0.984576	0.960412	0.979717	0.988991	0.999498
X3887769	215	283	0.121642	0.119838	0.91792	2.14332e-05	0.764481	0.0134255	0.517984	0.000843046	0.4256	0.0357029	0.641122	0.00172632	0.52066	0.0531595	0.0890114	0.0130917	0.0962456	0.0094134	0.838907	0.000100917	0.960211	-0.0018818	0.565905	0.000804518	0.79069	-0.00985626	0.189233	0.00347242	0.142002	0.051132	0.189233	3.82282e-06	0.402564	0.0282878	0.83106	0.0130917	0.658385	0.0032393	0.964058	4.0981e-06	0.854547	0.00682717	0.984576	0.975312	0.78213	0.711679	0.999498
X2331530	215	283	0.533306	0.537223	0.917982	2.14004e-05	0.91851	0.00458463	0.312171	0.00205936	0.29307	0.0471148	0.745435	0.000647142	0.796572	0.0213345	0.656791	0.00325349	0.72942	0.00127396	0.381194	0.00187089	0.215129	0.0427789	0.711231	0.000334623	0.885326	-0.00494469	0.824994	9.86773e-05	0.996055	0.000167438	0.824994	7.12983e-05	0.339688	0.0297287	0.827689	0.00325349	0.742017	0.00251635	0.860198	6.25997e-05	0.952701	-0.00204216	0.984576	0.98326	0.631627	0.623165	0.999498
X3829957	215	283	0.372591	0.36665	0.919527	2.05989e-05	0.945572	0.00305917	0.945097	9.57081e-06	0.70313	0.0170774	0.74949	0.000563443	0.440752	0.0638021	0.996307	0.000118191	0.747282	0.00117633	0.400505	0.00172454	0.329679	0.0362317	0.252938	0.00318662	0.127398	0.0561594	0.0544973	0.00743418	0.18451	0.0459083	0.0544973	0.000669465	0.251672	0.0384799	0.889826	0.000118191	0.801001	0.00202229	0.215889	0.00308603	0.850934	0.00695245	0.984576	0.986487	0.970684	0.86211	0.999498
X898207	215	283	0.336176	0.340452	0.921283	1.97068e-05	0.478174	0.0317819	0.318283	0.00200805	0.321143	0.0444576	0.350179	0.00866453	0.147556	0.119855	0.988654	0.000253107	0.968069	0.000131109	0.0878905	0.00708731	0.185227	-0.0483891	0.420436	0.00158384	0.351855	-0.0337115	0.285076	0.00230356	0.422837	-0.0272277	0.285076	0.00146864	0.842993	-0.00653177	0.692633	0.000253107	0.658652	0.00323692	0.256675	0.00259321	0.242877	-0.0423516	0.984576	0.872302	0.636351	0.637774	0.999498
X366716	215	283	1.03312	1.04092	0.921462	1.96171e-05	0.905307	0.00533075	0.0305695	0.00939448	0.0465833	0.0891771	0.906097	0.000105599	0.731102	0.0284415	0.360411	0.00646976	0.252944	0.0055385	0.309327	0.00252074	0.590175	-0.0187743	0.197199	0.00405281	0.440731	-0.0266345	0.749376	0.000205945	0.844265	-0.00637771	0.749376	0.00919563	0.152884	-0.0449716	0.495945	0.00646976	0.308868	0.0072401	0.806768	0.000120735	0.927999	-0.00313824	0.984576	0.983043	0.203026	0.243467	0.999498
X791522	215	283	0.458816	0.463234	0.924531	1.81096e-05	0.968459	0.00177189	0.799939	0.000129608	0.960419	0.00222386	0.225734	0.00844502	0.297174	0.0862789	0.0644051	0.01455	0.0552254	0.0116341	0.240943	0.00335228	0.154544	0.050982	0.631262	0.000562364	0.700878	-0.0136457	0.865021	5.8314e-05	0.737593	0.01116	0.865021	0.00207191	0.0676893	0.0590467	0.201459	0.01455	0.100835	0.0125244	0.151356	0.00414584	0.684462	-0.0144505	0.984576	0.986487	0.914431	0.976507	0.999498
X564806	215	283	0.88213	0.875473	0.927128	1.68815e-05	0.966351	0.00189035	0.000148562	0.0286243	0.000376848	0.159339	0.913668	7.23218e-05	0.741677	0.0272806	0.174638	0.00998323	0.217302	0.00614857	0.641946	0.000527836	0.464883	0.0253832	0.05132	0.00923134	0.0857663	-0.0591373	0.214311	0.0031073	0.287515	0.0342544	0.214311	0.00300756	0.0783167	0.0550038	0.0438253	0.00998323	0.0555708	0.0152091	0.812554	0.000113478	0.701085	0.0132053	0.984576	0.986487	0.0136766	0.0243668	0.999498
X1076587	215	283	1.6555	1.64789	0.929023	1.60124e-05	0.744092	0.0146281	0.00535697	0.0155286	0.0259673	0.0997808	0.211314	0.0159656	0.22904	0.0995473	0.597411	0.00379717	0.538394	0.00249855	0.722883	0.000307027	0.490551	0.0232715	0.645596	0.000516344	0.358895	0.0306947	0.35745	0.00170758	0.663585	0.0136674	0.35745	0.0011621	0.521109	-0.0195576	0.71289	0.00379717	0.90492	0.00113723	0.372702	0.00160242	0.750015	0.0106914	0.984576	0.973414	0.0974528	0.18963	0.999498
X368175	215	283	1.55998	1.5678	0.929658	1.57264e-05	0.947657	0.00294179	0.0178653	0.0112567	0.00318936	0.132142	0.753952	0.000971925	0.94498	0.00571147	0.243501	0.00840091	0.381529	0.00388564	0.0289077	0.0115882	0.0256587	0.0755624	0.414896	0.00162194	0.255761	0.0381556	0.323777	0.00196301	0.105497	-0.051068	0.323777	0.00338803	0.0957096	0.050998	0.106051	0.00840091	0.0761827	0.0137954	0.990883	2.63513e-07	0.801717	0.00846638	0.984576	0.986487	0.163511	0.0862663	0.999498
X194077	215	283	0.142506	0.144402	0.932579	1.44446e-05	0.942218	0.00324802	0.00241227	0.0184076	0.0067513	0.121387	0.440262	0.00635642	0.367304	0.0746115	0.406905	0.00585236	0.430886	0.00339588	0.273729	0.00292115	0.195372	0.0487146	0.0254448	0.0121197	0.068573	0.0679121	0.515182	0.000854384	0.505945	0.0233337	0.515182	1.6076e-05	0.79421	0.00888178	0.96449	0.00585236	0.949251	0.000718883	0.619599	0.000497215	0.870506	0.00611607	0.984576	0.986487	0.0584274	0.105078	0.999498
X4381553	215	283	1.34085	1.33616	0.935025	1.34131e-05	0.775446	0.0127827	0.424145	0.00128837	0.385797	0.0388631	0.741016	0.000930969	0.969843	0.00312877	0.511403	0.00465212	0.412986	0.00356673	0.80426	0.000149986	0.904131	-0.00404886	0.0551173	0.00894275	0.0386439	-0.068717	0.0204217	0.0107899	0.0494075	0.0612711	0.0204217	0.000357183	0.972781	-0.00104007	0.195276	0.00465212	0.217763	0.00893731	0.887083	4.06911e-05	0.643044	-0.0154345	0.984576	0.975312	0.718827	0.699368	0.999498
X3855886	215	283	0.17915	0.177141	0.935835	1.30801e-05	0.949291	0.00284987	0.00160483	0.0198887	0.00440732	0.127597	0.908402	8.04971e-05	0.775132	0.0236421	0.0745701	0.0138918	0.0455828	0.0124002	0.29223	0.00270529	0.330604	0.0363388	0.0994325	0.00660718	0.194718	0.0480063	0.751107	0.000203013	0.57262	0.0195645	0.751107	0.000224856	0.877119	0.00521297	0.0846176	0.0138918	0.177384	0.00990983	0.866126	5.73539e-05	0.736109	0.012483	0.984576	0.986487	0.0463871	0.0867931	0.999498
[truncated: 101 more rows]
[truncated: 15 more columns]
